# Supplementary material for: Two-sample Mendelian randomization analysis investigates causal associations between gut microbiota and attention deficit hyperactivity disorder
Source: Front Microbiol. 2023 Apr 24;14:1144851. doi: 10.3389/fmicb.2023.1144851 (PMC10166206; doi:10.3389/fmicb.2023.1144851)
Supplement: Supplementary file 1 [file Table_1.XLSX]

## Sheet: Supplementary_table1
Supplementary Table 1: Gut microbiota taxa and their genetic data
Exposure	PGC(5×10-8)	PGC(1×10-5)	FinnGen(5×10-8)	FinnGen(1×10-5)
class.Actinobacteria.id.419	With genetic data	With genetic data	With genetic data	With genetic data
class.Alphaproteobacteria.id.2379	Without genetic data	With genetic data	Without genetic data	With genetic data
class.Bacilli.id.1673	Without genetic data	With genetic data	Without genetic data	With genetic data
class.Bacteroidia.id.912	Without genetic data	With genetic data	Without genetic data	With genetic data
class.Betaproteobacteria.id.2867	Without genetic data	With genetic data	Without genetic data	With genetic data
class.Clostridia.id.1859	Without genetic data	With genetic data	Without genetic data	With genetic data
class.Coriobacteriia.id.809	Without genetic data	With genetic data	Without genetic data	With genetic data
class.Deltaproteobacteria.id.3087	Without genetic data	With genetic data	Without genetic data	With genetic data
class.Erysipelotrichia.id.2147	Without genetic data	With genetic data	Without genetic data	With genetic data
class.Gammaproteobacteria.id.3303	Without genetic data	With genetic data	Without genetic data	With genetic data
class.Lentisphaeria.id.2250	Without genetic data	With genetic data	Without genetic data	With genetic data
class.Melainabacteria.id.1589	Without genetic data	With genetic data	Without genetic data	With genetic data
class.Methanobacteria.id.119	Without genetic data	With genetic data	Without genetic data	With genetic data
class.Mollicutes.id.3920	Without genetic data	With genetic data	Without genetic data	With genetic data
class.Negativicutes.id.2164	Without genetic data	With genetic data	Without genetic data	With genetic data
class.Verrucomicrobiae.id.4029	Without genetic data	With genetic data	Without genetic data	With genetic data
family.Acidaminococcaceae.id.2166	Without genetic data	With genetic data	Without genetic data	With genetic data
family.Actinomycetaceae.id.421	Without genetic data	With genetic data	Without genetic data	With genetic data
family.Alcaligenaceae.id.2875	Without genetic data	With genetic data	Without genetic data	With genetic data
family.Bacteroidaceae.id.917	Without genetic data	With genetic data	Without genetic data	With genetic data
family.BacteroidalesS24.7group.id.11173	Without genetic data	With genetic data	Without genetic data	With genetic data
family.Bifidobacteriaceae.id.433	With genetic data	With genetic data	With genetic data	With genetic data
family.Christensenellaceae.id.1866	Without genetic data	With genetic data	Without genetic data	With genetic data
family.Clostridiaceae1.id.1869	Without genetic data	With genetic data	Without genetic data	With genetic data
family.ClostridialesvadinBB60group.id.11286	Without genetic data	With genetic data	Without genetic data	With genetic data
family.Coriobacteriaceae.id.811	Without genetic data	With genetic data	Without genetic data	With genetic data
family.Defluviitaleaceae.id.1924	Without genetic data	With genetic data	Without genetic data	With genetic data
family.Desulfovibrionaceae.id.3169	Without genetic data	With genetic data	Without genetic data	With genetic data
family.Enterobacteriaceae.id.3469	Without genetic data	With genetic data	Without genetic data	With genetic data
family.Erysipelotrichaceae.id.2149	Without genetic data	With genetic data	Without genetic data	With genetic data
family.FamilyXI.id.1936	Without genetic data	With genetic data	Without genetic data	With genetic data
family.FamilyXIII.id.1957	Without genetic data	With genetic data	Without genetic data	With genetic data
family.Lachnospiraceae.id.1987	Without genetic data	With genetic data	Without genetic data	With genetic data
family.Lactobacillaceae.id.1836	Without genetic data	With genetic data	Without genetic data	With genetic data
family.Methanobacteriaceae.id.121	Without genetic data	With genetic data	Without genetic data	With genetic data
family.Oxalobacteraceae.id.2966	With genetic data	With genetic data	With genetic data	With genetic data
family.Pasteurellaceae.id.3689	Without genetic data	With genetic data	Without genetic data	With genetic data
family.Peptococcaceae.id.2024	Without genetic data	With genetic data	Without genetic data	With genetic data
family.Peptostreptococcaceae.id.2042	With genetic data	With genetic data	With genetic data	With genetic data
family.Porphyromonadaceae.id.943	Without genetic data	With genetic data	Without genetic data	With genetic data
family.Prevotellaceae.id.960	Without genetic data	With genetic data	Without genetic data	With genetic data
family.Rhodospirillaceae.id.2717	Without genetic data	With genetic data	Without genetic data	With genetic data
family.Rikenellaceae.id.967	Without genetic data	With genetic data	Without genetic data	With genetic data
family.Ruminococcaceae.id.2050	Without genetic data	With genetic data	Without genetic data	With genetic data
family.Streptococcaceae.id.1850	With genetic data	With genetic data	With genetic data	With genetic data
family.unknownfamily.id.1000001214	With genetic data	With genetic data	With genetic data	With genetic data
family.unknownfamily.id.1000005471	Without genetic data	With genetic data	Without genetic data	With genetic data
family.unknownfamily.id.1000006161	Without genetic data	With genetic data	Without genetic data	With genetic data
family.Veillonellaceae.id.2172	Without genetic data	With genetic data	Without genetic data	With genetic data
family.Verrucomicrobiaceae.id.4036	Without genetic data	With genetic data	Without genetic data	With genetic data
family.Victivallaceae.id.2255	Without genetic data	With genetic data	Without genetic data	With genetic data
genus.Actinomyces.id.423	Without genetic data	With genetic data	Without genetic data	With genetic data
genus.Adlercreutzia.id.812	Without genetic data	With genetic data	Without genetic data	With genetic data
genus.Akkermansia.id.4037	Without genetic data	With genetic data	Without genetic data	With genetic data
genus.Alistipes.id.968	Without genetic data	With genetic data	Without genetic data	With genetic data
genus.Allisonella.id.2174	With genetic data	With genetic data	With genetic data	With genetic data
genus.Alloprevotella.id.961	Without genetic data	With genetic data	Without genetic data	With genetic data
genus.Anaerofilum.id.2053	Without genetic data	With genetic data	Without genetic data	With genetic data
genus.Anaerostipes.id.1991	Without genetic data	With genetic data	Without genetic data	With genetic data
genus.Anaerotruncus.id.2054	Without genetic data	With genetic data	Without genetic data	With genetic data
genus.Bacteroides.id.918	Without genetic data	With genetic data	Without genetic data	With genetic data
genus.Barnesiella.id.944	Without genetic data	With genetic data	Without genetic data	With genetic data
genus.Bifidobacterium.id.436	With genetic data	With genetic data	With genetic data	With genetic data
genus.Bilophila.id.3170	Without genetic data	With genetic data	Without genetic data	With genetic data
genus.Blautia.id.1992	Without genetic data	With genetic data	Without genetic data	With genetic data
genus.Butyricicoccus.id.2055	Without genetic data	With genetic data	Without genetic data	With genetic data
genus.Butyricimonas.id.945	Without genetic data	With genetic data	Without genetic data	With genetic data
genus.Butyrivibrio.id.1993	Without genetic data	With genetic data	Without genetic data	With genetic data
genus.CandidatusSoleaferrea.id.11350	Without genetic data	With genetic data	Without genetic data	With genetic data
genus.Catenibacterium.id.2153	Without genetic data	With genetic data	Without genetic data	With genetic data
genus.ChristensenellaceaeR.7group.id.11283	Without genetic data	With genetic data	Without genetic data	With genetic data
genus..Clostridiuminnocuumgroup.id.14397	Without genetic data	With genetic data	Without genetic data	With genetic data
genus.Clostridiumsensustricto1.id.1873	Without genetic data	With genetic data	Without genetic data	With genetic data
genus.Collinsella.id.815	Without genetic data	With genetic data	Without genetic data	With genetic data
genus.Coprobacter.id.949	Without genetic data	With genetic data	Without genetic data	With genetic data
genus.Coprococcus1.id.11301	Without genetic data	With genetic data	Without genetic data	With genetic data
genus.Coprococcus2.id.11302	Without genetic data	With genetic data	Without genetic data	With genetic data
genus.Coprococcus3.id.11303	Without genetic data	With genetic data	Without genetic data	With genetic data
genus.DefluviitaleaceaeUCG011.id.11287	Without genetic data	With genetic data	Without genetic data	With genetic data
genus.Desulfovibrio.id.3173	Without genetic data	With genetic data	Without genetic data	With genetic data
genus.Dialister.id.2183	Without genetic data	With genetic data	Without genetic data	With genetic data
genus.Dorea.id.1997	Without genetic data	With genetic data	Without genetic data	With genetic data
genus.Eggerthella.id.819	Without genetic data	With genetic data	Without genetic data	With genetic data
genus.Eisenbergiella.id.11304	Without genetic data	With genetic data	Without genetic data	With genetic data
genus.Enterorhabdus.id.820	Without genetic data	With genetic data	Without genetic data	With genetic data
genus.Erysipelatoclostridium.id.11381	With genetic data	With genetic data	With genetic data	With genetic data
genus.ErysipelotrichaceaeUCG003.id.11384	Without genetic data	With genetic data	Without genetic data	With genetic data
genus.Escherichia.Shigella.id.3504	Without genetic data	With genetic data	Without genetic data	With genetic data
genus..Eubacteriumbrachygroup.id.11296	Without genetic data	With genetic data	Without genetic data	With genetic data
genus..Eubacteriumcoprostanoligenesgroup.id.11375	Without genetic data	With genetic data	With genetic data	With genetic data
genus..Eubacteriumeligensgroup.id.14372	Without genetic data	With genetic data	Without genetic data	With genetic data
genus..Eubacteriumfissicatenagroup.id.14373	Without genetic data	With genetic data	Without genetic data	With genetic data
genus..Eubacteriumhalliigroup.id.11338	Without genetic data	With genetic data	Without genetic data	With genetic data
genus..Eubacteriumnodatumgroup.id.11297	Without genetic data	With genetic data	Without genetic data	With genetic data
genus..Eubacteriumoxidoreducensgroup.id.11339	Without genetic data	With genetic data	Without genetic data	With genetic data
genus..Eubacteriumrectalegroup.id.14374	Without genetic data	With genetic data	Without genetic data	With genetic data
genus..Eubacteriumruminantiumgroup.id.11340	Without genetic data	With genetic data	Without genetic data	With genetic data
genus..Eubacteriumventriosumgroup.id.11341	Without genetic data	With genetic data	Without genetic data	With genetic data
genus..Eubacteriumxylanophilumgroup.id.14375	Without genetic data	With genetic data	Without genetic data	With genetic data
genus.Faecalibacterium.id.2057	Without genetic data	With genetic data	Without genetic data	With genetic data
genus.FamilyXIIIAD3011group.id.11293	Without genetic data	With genetic data	Without genetic data	With genetic data
genus.FamilyXIIIUCG001.id.11294	Without genetic data	With genetic data	Without genetic data	With genetic data
genus.Flavonifractor.id.2059	Without genetic data	With genetic data	Without genetic data	With genetic data
genus.Fusicatenibacter.id.11305	Without genetic data	With genetic data	Without genetic data	With genetic data
genus.Gordonibacter.id.821	Without genetic data	With genetic data	Without genetic data	With genetic data
genus.Haemophilus.id.3698	Without genetic data	With genetic data	Without genetic data	With genetic data
genus.Holdemanella.id.11393	Without genetic data	With genetic data	Without genetic data	With genetic data
genus.Holdemania.id.2157	Without genetic data	With genetic data	Without genetic data	With genetic data
genus.Howardella.id.2000	Without genetic data	With genetic data	Without genetic data	With genetic data
genus.Hungatella.id.11306	Without genetic data	With genetic data	Without genetic data	With genetic data
genus.Intestinibacter.id.11345	With genetic data	With genetic data	With genetic data	With genetic data
genus.Intestinimonas.id.2062	Without genetic data	With genetic data	Without genetic data	With genetic data
genus.Lachnoclostridium.id.11308	Without genetic data	With genetic data	Without genetic data	With genetic data
genus.LachnospiraceaeFCS020group.id.11314	Without genetic data	With genetic data	Without genetic data	With genetic data
genus.LachnospiraceaeNC2004group.id.11316	Without genetic data	With genetic data	Without genetic data	With genetic data
genus.LachnospiraceaeND3007group.id.11317	Without genetic data	With genetic data	Without genetic data	With genetic data
genus.LachnospiraceaeNK4A136group.id.11319	Without genetic data	With genetic data	Without genetic data	With genetic data
genus.LachnospiraceaeUCG001.id.11321	Without genetic data	With genetic data	Without genetic data	With genetic data
genus.LachnospiraceaeUCG004.id.11324	Without genetic data	With genetic data	Without genetic data	With genetic data
genus.LachnospiraceaeUCG008.id.11328	Without genetic data	With genetic data	Without genetic data	With genetic data
genus.LachnospiraceaeUCG010.id.11330	Without genetic data	With genetic data	Without genetic data	With genetic data
genus.Lachnospira.id.2004	Without genetic data	With genetic data	Without genetic data	With genetic data
genus.Lactobacillus.id.1837	Without genetic data	With genetic data	Without genetic data	With genetic data
genus.Lactococcus.id.1851	Without genetic data	With genetic data	Without genetic data	With genetic data
genus.Marvinbryantia.id.2005	Without genetic data	With genetic data	Without genetic data	With genetic data
genus.Methanobrevibacter.id.123	Without genetic data	With genetic data	Without genetic data	With genetic data
genus.Odoribacter.id.952	Without genetic data	With genetic data	Without genetic data	With genetic data
genus.Olsenella.id.822	Without genetic data	With genetic data	Without genetic data	With genetic data
genus.Oscillibacter.id.2063	Without genetic data	With genetic data	Without genetic data	With genetic data
genus.Oscillospira.id.2064	Without genetic data	With genetic data	Without genetic data	With genetic data
genus.Oxalobacter.id.2978	With genetic data	With genetic data	With genetic data	With genetic data
genus.Parabacteroides.id.954	Without genetic data	With genetic data	Without genetic data	With genetic data
genus.Paraprevotella.id.962	Without genetic data	With genetic data	Without genetic data	With genetic data
genus.Parasutterella.id.2892	Without genetic data	With genetic data	Without genetic data	With genetic data
genus.Peptococcus.id.2037	Without genetic data	With genetic data	Without genetic data	With genetic data
genus.Phascolarctobacterium.id.2168	Without genetic data	With genetic data	Without genetic data	With genetic data
genus.Prevotella7.id.11182	Without genetic data	With genetic data	Without genetic data	With genetic data
genus.Prevotella9.id.11183	Without genetic data	With genetic data	Without genetic data	With genetic data
genus.RikenellaceaeRC9gutgroup.id.11191	Without genetic data	With genetic data	Without genetic data	With genetic data
genus.Romboutsia.id.11347	With genetic data	With genetic data	With genetic data	With genetic data
genus.Roseburia.id.2012	Without genetic data	With genetic data	Without genetic data	With genetic data
genus.Ruminiclostridium5.id.11355	Without genetic data	With genetic data	Without genetic data	With genetic data
genus.Ruminiclostridium6.id.11356	Without genetic data	With genetic data	Without genetic data	With genetic data
genus.Ruminiclostridium9.id.11357	Without genetic data	With genetic data	Without genetic data	With genetic data
genus.RuminococcaceaeNK4A214group.id.11358	Without genetic data	With genetic data	Without genetic data	With genetic data
genus.RuminococcaceaeUCG002.id.11360	Without genetic data	With genetic data	Without genetic data	With genetic data
genus.RuminococcaceaeUCG003.id.11361	Without genetic data	With genetic data	Without genetic data	With genetic data
genus.RuminococcaceaeUCG004.id.11362	Without genetic data	With genetic data	Without genetic data	With genetic data
genus.RuminococcaceaeUCG005.id.11363	Without genetic data	With genetic data	Without genetic data	With genetic data
genus.RuminococcaceaeUCG009.id.11366	Without genetic data	With genetic data	Without genetic data	With genetic data
genus.RuminococcaceaeUCG010.id.11367	Without genetic data	With genetic data	Without genetic data	With genetic data
genus.RuminococcaceaeUCG011.id.11368	Without genetic data	With genetic data	Without genetic data	With genetic data
genus.RuminococcaceaeUCG013.id.11370	With genetic data	With genetic data	With genetic data	With genetic data
genus.RuminococcaceaeUCG014.id.11371	Without genetic data	With genetic data	Without genetic data	With genetic data
genus.Ruminococcus1.id.11373	Without genetic data	With genetic data	Without genetic data	With genetic data
genus.Ruminococcus2.id.11374	Without genetic data	With genetic data	Without genetic data	With genetic data
genus..Ruminococcusgauvreauiigroup.id.11342	Without genetic data	With genetic data	Without genetic data	With genetic data
genus..Ruminococcusgnavusgroup.id.14376	Without genetic data	With genetic data	Without genetic data	With genetic data
genus..Ruminococcustorquesgroup.id.14377	With genetic data	With genetic data	With genetic data	With genetic data
genus.Sellimonas.id.14369	Without genetic data	With genetic data	Without genetic data	With genetic data
genus.Senegalimassilia.id.11160	Without genetic data	With genetic data	Without genetic data	With genetic data
genus.Slackia.id.825	Without genetic data	With genetic data	Without genetic data	With genetic data
genus.Streptococcus.id.1853	With genetic data	With genetic data	With genetic data	With genetic data
genus.Subdoligranulum.id.2070	Without genetic data	With genetic data	Without genetic data	With genetic data
genus.Sutterella.id.2896	Without genetic data	With genetic data	Without genetic data	With genetic data
genus.Terrisporobacter.id.11348	Without genetic data	With genetic data	Without genetic data	With genetic data
genus.Turicibacter.id.2162	Without genetic data	With genetic data	Without genetic data	With genetic data
genus.Tyzzerella3.id.11335	Without genetic data	With genetic data	With genetic data	With genetic data
genus.unknowngenus.id.1000000073	Without genetic data	With genetic data	Without genetic data	With genetic data
genus.unknowngenus.id.1000001215	With genetic data	With genetic data	With genetic data	With genetic data
genus.unknowngenus.id.1000005472	Without genetic data	With genetic data	Without genetic data	With genetic data
genus.unknowngenus.id.1000005479	Without genetic data	With genetic data	Without genetic data	With genetic data
genus.unknowngenus.id.1000006162	Without genetic data	With genetic data	Without genetic data	With genetic data
genus.unknowngenus.id.1868	Without genetic data	With genetic data	Without genetic data	With genetic data
genus.unknowngenus.id.2001	Without genetic data	With genetic data	Without genetic data	With genetic data
genus.unknowngenus.id.2041	Without genetic data	With genetic data	Without genetic data	With genetic data
genus.unknowngenus.id.2071	Without genetic data	With genetic data	Without genetic data	With genetic data
genus.unknowngenus.id.2755	Without genetic data	With genetic data	Without genetic data	With genetic data
genus.unknowngenus.id.826	Without genetic data	With genetic data	Without genetic data	With genetic data
genus.unknowngenus.id.959	Without genetic data	With genetic data	Without genetic data	With genetic data
genus.Veillonella.id.2198	Without genetic data	With genetic data	Without genetic data	With genetic data
genus.Victivallis.id.2256	Without genetic data	With genetic data	Without genetic data	With genetic data
order.Actinomycetales.id.420	Without genetic data	With genetic data	Without genetic data	With genetic data
order.Bacillales.id.1674	Without genetic data	With genetic data	Without genetic data	With genetic data
order.Bacteroidales.id.913	Without genetic data	With genetic data	Without genetic data	With genetic data
order.Bifidobacteriales.id.432	With genetic data	With genetic data	With genetic data	With genetic data
order.Burkholderiales.id.2874	Without genetic data	With genetic data	Without genetic data	With genetic data
order.Clostridiales.id.1863	Without genetic data	With genetic data	Without genetic data	With genetic data
order.Coriobacteriales.id.810	Without genetic data	With genetic data	Without genetic data	With genetic data
order.Desulfovibrionales.id.3156	Without genetic data	With genetic data	Without genetic data	With genetic data
order.Enterobacteriales.id.3468	Without genetic data	With genetic data	Without genetic data	With genetic data
order.Erysipelotrichales.id.2148	Without genetic data	With genetic data	Without genetic data	With genetic data
order.Gastranaerophilales.id.1591	With genetic data	With genetic data	With genetic data	With genetic data
order.Lactobacillales.id.1800	Without genetic data	With genetic data	Without genetic data	With genetic data
order.Methanobacteriales.id.120	Without genetic data	With genetic data	Without genetic data	With genetic data
order.MollicutesRF9.id.11579	Without genetic data	With genetic data	Without genetic data	With genetic data
order.NB1n.id.3953	Without genetic data	With genetic data	Without genetic data	With genetic data
order.Pasteurellales.id.3688	Without genetic data	With genetic data	Without genetic data	With genetic data
order.Rhodospirillales.id.2667	Without genetic data	With genetic data	Without genetic data	With genetic data
order.Selenomonadales.id.2165	Without genetic data	With genetic data	Without genetic data	With genetic data
order.Verrucomicrobiales.id.4030	Without genetic data	With genetic data	Without genetic data	With genetic data
order.Victivallales.id.2254	Without genetic data	With genetic data	Without genetic data	With genetic data
phylum.Actinobacteria.id.400	With genetic data	With genetic data	With genetic data	With genetic data
phylum.Bacteroidetes.id.905	Without genetic data	With genetic data	Without genetic data	With genetic data
phylum.Cyanobacteria.id.1500	Without genetic data	With genetic data	Without genetic data	With genetic data
phylum.Euryarchaeota.id.55	Without genetic data	With genetic data	Without genetic data	With genetic data
phylum.Firmicutes.id.1672	Without genetic data	With genetic data	Without genetic data	With genetic data
phylum.Lentisphaerae.id.2238	Without genetic data	With genetic data	Without genetic data	With genetic data
phylum.Proteobacteria.id.2375	Without genetic data	With genetic data	Without genetic data	With genetic data
phylum.Tenericutes.id.3919	Without genetic data	With genetic data	Without genetic data	With genetic data
phylum.Verrucomicrobia.id.3982	Without genetic data	With genetic data	Without genetic data	With genetic data
Legend
Column	Description
Exposure	Bacterial taxa
PGC(5×10-8)	The presence or absence of genetic data (corresponding Ivs) of MR studies in discovery stage at genome-wide statistical significance Level (p < 5×10-8)
PGC(1×10-5)	The presence or absence of genetic data (corresponding Ivs) of MR studies in discovery stage at locus-wide significance level (p < 1×10-5)
FinnGen(5×10-8)	The presence or absence of genetic data (corresponding Ivs) of MR studies in replication stage at genome-wide statistical significance Level (p < 5×10-8)
FinnGen(1×10-5)	The presence or absence of genetic data (corresponding Ivs) of MR studies in replication stage at locus-wide significance level (p < 1×10-5)

## Sheet: Supplementary_table2
Supplementary Table 2: Instrumental variables (IVs) involved in MR analysis
exposure	Data source	SNP	effect_allele.exposure	other_allele.exposure	beta.exposure	beta.outcome	se.exposure	se.outcome	pval.exposure	pval.outcome	eaf.exposure	eaf.outcome	samplesize.exposure	samplesize.outcome	threshold
class.Actinobacteria.id.419	PGC consortium	rs11655079	T	C	-0.0560674	0.00159872	0.0124286	0.0155	5.92512e-06	0.917	NA	0.286	16309	NA	1e-05
class.Actinobacteria.id.419	PGC consortium	rs11745923	G	T	0.0563759	-0.0020978	0.0115529	0.0139	1.58131e-06	0.882	NA	0.387	16312	NA	1e-05
class.Actinobacteria.id.419	PGC consortium	rs12049045	A	G	0.0510452	-0.0242005	0.0114325	0.0153	8.62622e-06	0.1124	NA	0.359	16311	NA	1e-05
class.Actinobacteria.id.419	PGC consortium	rs12328663	C	T	0.0965573	-0.0141001	0.0157926	0.0231	2.40722e-10	0.5407	NA	0.097	16313	NA	1e-05
class.Actinobacteria.id.419	PGC consortium	rs134296	C	A	0.111964	-0.0369007	0.0234167	0.0288	1.41331e-06	0.2001	NA	0.059	14302	NA	1e-05
class.Actinobacteria.id.419	PGC consortium	rs1376754	G	A	0.0509242	-0.00730327	0.0112503	0.0138	6.71385e-06	0.5993	NA	0.422	16182	NA	1e-05
class.Actinobacteria.id.419	PGC consortium	rs1515761	T	C	0.0762317	0.0280042	0.0169884	0.0211	4.96362e-06	0.1844	NA	0.134	15525	NA	1e-05
class.Actinobacteria.id.419	PGC consortium	rs182549	C	T	0.111489	-0.000699755	0.012066	0.0171	3.79006e-20	0.9682	NA	0.263	16313	NA	1e-05
class.Actinobacteria.id.419	PGC consortium	rs1961273	C	T	0.0602969	0.0107981	0.0126047	0.0157	1.75236e-06	0.4888	NA	0.246	16313	NA	1e-05
class.Actinobacteria.id.419	PGC consortium	rs2254780	T	C	0.0714552	-0.010505	0.0147411	0.0214	1.1425e-06	0.6218	NA	0.116	16313	NA	1e-05
class.Actinobacteria.id.419	PGC consortium	rs35564151	G	A	0.05389	-0.0034042	0.0114886	0.0141	1.8714e-06	0.8103	NA	0.458	16182	NA	1e-05
class.Actinobacteria.id.419	PGC consortium	rs4945008	A	G	0.0540741	-0.0366017	0.0121393	0.0146	5.39237e-06	0.01205	NA	0.296	16313	NA	1e-05
class.Actinobacteria.id.419	PGC consortium	rs4954556	A	G	0.1226	-0.0421979	0.0247436	0.0362	2.90076e-07	0.2433	NA	0.0409	9647	NA	1e-05
class.Actinobacteria.id.419	PGC consortium	rs62168955	T	C	0.244958	-0.0137035	0.0499791	0.0393	2.13832e-06	0.7271	NA	0.0343	3450	NA	1e-05
class.Actinobacteria.id.419	PGC consortium	rs6660520	A	G	0.0711483	0.040998	0.0134495	0.0168	1.10652e-07	0.01461	NA	0.199	16308	NA	1e-05
class.Actinobacteria.id.419	PGC consortium	rs6730157	G	A	0.107534	-0.0136958	0.0119089	0.0169	2.42687e-19	0.4169	NA	0.283	16313	NA	1e-05
class.Actinobacteria.id.419	PGC consortium	rs72767435	T	C	-0.126352	-0.0641972	0.0273626	0.0377	2.56804e-06	0.08873	NA	0.046	12898	NA	1e-05
class.Actinobacteria.id.419	PGC consortium	rs7560535	A	G	0.079595	-0.0267958	0.0176421	0.0254	8.10952e-06	0.2899	NA	0.0808	16312	NA	1e-05
class.Actinobacteria.id.419	PGC consortium	rs8047955	A	G	0.0575815	-0.0374008	0.0116762	0.015	8.33727e-07	0.01255	NA	0.324	16306	NA	1e-05
class.Actinobacteria.id.419	PGC consortium	rs857444	C	T	0.0509553	0.0122953	0.011539	0.0141	8.92233e-06	0.3802	NA	0.355	16312	NA	1e-05
class.Actinobacteria.id.419	PGC consortium	rs961091	G	A	0.0501255	0.00729656	0.011255	0.0137	8.67593e-06	0.5952	NA	0.414	16311	NA	1e-05
class.Actinobacteria.id.419	PGC consortium	rs9800013	G	A	0.0598314	0.0289037	0.0138822	0.0166	9.7818e-06	0.08213	NA	0.228	16204	NA	1e-05
class.Alphaproteobacteria.id.2379	PGC consortium	rs140912403	C	T	-0.160677	-0.0152038	0.0317708	0.0309	6.20363e-07	0.6232	NA	0.056	8520	NA	1e-05
class.Alphaproteobacteria.id.2379	PGC consortium	rs55876211	C	T	-0.080811	0.00729656	0.0184159	0.0174	7.53639e-06	0.6758	NA	0.184	9589	NA	1e-05
class.Alphaproteobacteria.id.2379	PGC consortium	rs62285697	C	T	0.0805256	-0.0372958	0.0180912	0.0212	9.75933e-06	0.07867	NA	0.196	9115	NA	1e-05
class.Alphaproteobacteria.id.2379	PGC consortium	rs76784716	A	G	0.133271	0.00850374	0.0267738	0.0264	5.09141e-07	0.7473	NA	0.071	9593	NA	1e-05
class.Alphaproteobacteria.id.2379	PGC consortium	rs7960664	G	A	0.0969489	0.0293979	0.0215149	0.0201	8.84301e-06	0.1437	NA	0.13	9596	NA	1e-05
class.Alphaproteobacteria.id.2379	PGC consortium	rs9813022	A	G	-0.0751277	0.0308977	0.0153867	0.0149	1.05333e-06	0.03833	NA	0.304	9593	NA	1e-05
class.Bacilli.id.1673	PGC consortium	rs11110282	A	G	-0.101189	-0.0385953	0.0217379	0.0272	4.85442e-06	0.1565	NA	0.067	16026	NA	1e-05
class.Bacilli.id.1673	PGC consortium	rs11730038	G	A	-0.0630747	-0.00320486	0.0128717	0.0163	1.96025e-06	0.8441	NA	0.225	17377	NA	1e-05
class.Bacilli.id.1673	PGC consortium	rs13068444	A	G	0.0601035	-0.00040008	0.0136407	0.0177	9.53048e-06	0.98	NA	0.186	17260	NA	1e-05
class.Bacilli.id.1673	PGC consortium	rs1595463	C	A	0.0476864	-0.0153023	0.0108547	0.0162	7.9738e-06	0.3434	NA	0.462	17358	NA	1e-05
class.Bacilli.id.1673	PGC consortium	rs28564647	T	G	-0.0613034	0.0177024	0.0137579	0.0175	7.81199e-06	0.3131	NA	0.194	17368	NA	1e-05
class.Bacilli.id.1673	PGC consortium	rs2952251	A	G	-0.0598868	0.000699755	0.0123903	0.0155	1.07895e-06	0.9647	NA	0.258	17360	NA	1e-05
class.Bacilli.id.1673	PGC consortium	rs35344081	G	A	0.0619529	0.00660174	0.0127066	0.0157	1.01498e-06	0.672	NA	0.244	17374	NA	1e-05
class.Bacilli.id.1673	PGC consortium	rs4028634	T	C	0.0520614	-0.00700447	0.0109842	0.0141	2.2076e-06	0.6216	NA	0.366	17377	NA	1e-05
class.Bacilli.id.1673	PGC consortium	rs4459992	T	C	0.0535854	-0.0116982	0.0116362	0.0157	4.29836e-06	0.4558	NA	0.297	17362	NA	1e-05
class.Bacilli.id.1673	PGC consortium	rs57872228	C	T	-0.0714773	0.0107981	0.0146647	0.0184	9.21977e-07	0.5558	NA	0.169	17375	NA	1e-05
class.Bacilli.id.1673	PGC consortium	rs694949	A	G	-0.081146	-0.0235962	0.0180042	0.0226	7.59585e-06	0.2971	NA	0.103	16600	NA	1e-05
class.Bacilli.id.1673	PGC consortium	rs7666190	C	A	-0.104044	0.0497997	0.0247934	0.0284	8.46829e-06	0.07944	NA	0.058	10436	NA	1e-05
class.Bacilli.id.1673	PGC consortium	rs9581006	C	T	0.225309	-0.0131038	0.0467697	0.0356	1.79458e-06	0.7125	NA	0.04	4253	NA	1e-05
class.Bacteroidia.id.912	PGC consortium	rs111845179	T	C	0.102648	0.0642979	0.0213843	0.0279	9.23988e-07	0.0214	NA	0.0593	16393	NA	1e-05
class.Bacteroidia.id.912	PGC consortium	rs17343978	A	C	-0.0552057	0.00330453	0.0120278	0.0161	8.35928e-06	0.8392	NA	0.248	18334	NA	1e-05
class.Bacteroidia.id.912	PGC consortium	rs2032750	T	C	-0.0508393	-0.026498	0.0106807	0.0138	1.91509e-06	0.05477	NA	0.464	17853	NA	1e-05
class.Bacteroidia.id.912	PGC consortium	rs4146051	A	G	-0.107377	0.0379025	0.0245661	0.0326	8.76426e-06	0.2458	NA	0.0456	11372	NA	1e-05
class.Bacteroidia.id.912	PGC consortium	rs4916508	G	A	-0.0466729	-0.00350385	0.0105312	0.0142	8.47116e-06	0.8071	NA	0.446	18324	NA	1e-05
class.Bacteroidia.id.912	PGC consortium	rs55773148	G	A	-0.121514	-0.0425996	0.0236759	0.032	3.89585e-07	0.1825	NA	0.047	11349	NA	1e-05
class.Bacteroidia.id.912	PGC consortium	rs62531359	T	G	0.0655728	0.0338022	0.0149891	0.0196	9.08665e-06	0.08541	NA	0.136	18320	NA	1e-05
class.Bacteroidia.id.912	PGC consortium	rs62575403	C	T	0.140055	0.0119005	0.0311128	0.0344	7.06129e-06	0.7301	NA	0.048	9668	NA	1e-05
class.Bacteroidia.id.912	PGC consortium	rs72706335	T	C	-0.22241	0.103702	0.0493458	0.035	7.65519e-06	0.003087	NA	0.0406	3819	NA	1e-05
class.Bacteroidia.id.912	PGC consortium	rs7631304	G	A	-0.0645771	-0.0105046	0.0132957	0.0173	8.36781e-07	0.5432	NA	0.183	18334	NA	1e-05
class.Bacteroidia.id.912	PGC consortium	rs79585701	A	C	0.0646823	-0.0191013	0.0149628	0.0184	9.98589e-06	0.2992	NA	0.161	18334	NA	1e-05
class.Bacteroidia.id.912	PGC consortium	rs929878	C	T	-0.0548532	0.0145047	0.012153	0.0157	4.73377e-06	0.3568	NA	0.26	18334	NA	1e-05
class.Betaproteobacteria.id.2867	PGC consortium	rs11128180	A	G	0.0592944	-0.014596	0.0128769	0.0166	3.67144e-06	0.3771	NA	0.228	17151	NA	1e-05
class.Betaproteobacteria.id.2867	PGC consortium	rs1511453	A	G	0.0923492	0.0057037	0.0199158	0.0293	4.75765e-06	0.847	NA	0.0577	17085	NA	1e-05
class.Betaproteobacteria.id.2867	PGC consortium	rs1928341	A	G	0.0525581	-0.0212032	0.0110408	0.0141	2.01529e-06	0.1321	NA	0.395	17150	NA	1e-05
class.Betaproteobacteria.id.2867	PGC consortium	rs2321387	G	A	-0.0494596	0.00999983	0.0109424	0.0138	5.80036e-06	0.4694	NA	0.436	17149	NA	1e-05
class.Betaproteobacteria.id.2867	PGC consortium	rs2613606	C	T	-0.0513106	-0.0412955	0.0109091	0.0139	2.19817e-06	0.003002	NA	0.436	17146	NA	1e-05
class.Betaproteobacteria.id.2867	PGC consortium	rs320161	A	G	0.0572286	0.00179838	0.01262	0.0157	7.33242e-06	0.9099	NA	0.257	17035	NA	1e-05
class.Betaproteobacteria.id.2867	PGC consortium	rs4033856	C	T	0.0832423	0.00910129	0.0167237	0.0215	5.17166e-07	0.6702	NA	0.12	15945	NA	1e-05
class.Betaproteobacteria.id.2867	PGC consortium	rs56386628	C	T	-0.0622252	0.0272993	0.0135688	0.0171	5.86955e-06	0.1098	NA	0.199	17147	NA	1e-05
class.Betaproteobacteria.id.2867	PGC consortium	rs6087811	T	G	-0.0978177	0.0387975	0.0198522	0.0261	7.44305e-07	0.1363	NA	0.0776	16184	NA	1e-05
class.Betaproteobacteria.id.2867	PGC consortium	rs62395635	T	C	0.109741	0.0028958	0.0236	0.0294	2.94091e-06	0.9224	NA	0.0619	15108	NA	1e-05
class.Betaproteobacteria.id.2867	PGC consortium	rs75242906	C	T	-0.121083	-0.00449986	0.028075	0.033	9.27278e-06	0.8922	NA	0.05	10803	NA	1e-05
class.Betaproteobacteria.id.2867	PGC consortium	rs9964679	A	G	0.052911	0.0250048	0.0114866	0.015	4.8458e-06	0.09517	NA	0.31	17151	NA	1e-05
class.Clostridia.id.1859	PGC consortium	rs112334273	G	A	0.0641008	-0.0327963	0.0127404	0.0168	3.81407e-07	0.05168	NA	0.24	18217	NA	1e-05
class.Clostridia.id.1859	PGC consortium	rs13105690	T	C	-0.0529097	0.0109004	0.011818	0.0164	8.7779e-06	0.5057	NA	0.278	18340	NA	1e-05
class.Clostridia.id.1859	PGC consortium	rs13179700	T	C	0.0511937	0.0128965	0.0109569	0.0142	3.37083e-06	0.3622	NA	0.339	18338	NA	1e-05
class.Clostridia.id.1859	PGC consortium	rs1842454	G	A	-0.0547202	-0.0168964	0.0127338	0.0165	8.72023e-06	0.3051	NA	0.225	18340	NA	1e-05
class.Clostridia.id.1859	PGC consortium	rs2273429	A	G	-0.0724037	-0.0135007	0.0153105	0.0211	4.52136e-06	0.5216	NA	0.116	18337	NA	1e-05
class.Clostridia.id.1859	PGC consortium	rs6797343	G	T	0.0592279	-0.0221039	0.0134556	0.0176	9.35647e-06	0.2086	NA	0.175	18340	NA	1e-05
class.Clostridia.id.1859	PGC consortium	rs6814436	T	C	0.0739995	-0.00389759	0.0150815	0.0198	9.65098e-07	0.8418	NA	0.138	18336	NA	1e-05
class.Clostridia.id.1859	PGC consortium	rs6815608	T	C	0.103803	0.0154993	0.0210883	0.0301	4.01857e-07	0.6057	NA	0.0571	16731	NA	1e-05
class.Clostridia.id.1859	PGC consortium	rs72738886	T	C	0.086617	-0.0319965	0.0190393	0.0246	8.24241e-06	0.1937	NA	0.0883	16934	NA	1e-05
class.Clostridia.id.1859	PGC consortium	rs72915163	T	C	-0.0581025	-0.0292023	0.0120557	0.0165	1.34295e-06	0.07666	NA	0.244	18317	NA	1e-05
class.Clostridia.id.1859	PGC consortium	rs76767978	G	A	0.0698882	-0.00919757	0.0156319	0.0216	8.398e-06	0.6706	NA	0.131	18329	NA	1e-05
class.Coriobacteriia.id.809	PGC consortium	rs11250875	T	C	0.06075	0.0411036	0.0130939	0.0171	4.82844e-06	0.01656	NA	0.188	17690	NA	1e-05
class.Coriobacteriia.id.809	PGC consortium	rs11656361	A	C	0.0773006	-0.00369682	0.017553	0.0233	8.02017e-06	0.8722	NA	0.124	16665	NA	1e-05
class.Coriobacteriia.id.809	PGC consortium	rs12974142	G	A	0.0789796	0.0437952	0.0177205	0.0259	8.51232e-06	0.09036	NA	0.098	17413	NA	1e-05
class.Coriobacteriia.id.809	PGC consortium	rs13307134	C	T	0.0565686	0.0425005	0.0126265	0.0163	7.79931e-06	0.009063	NA	0.229	17527	NA	1e-05
class.Coriobacteriia.id.809	PGC consortium	rs1397793	G	A	-0.0498855	-0.0148985	0.0112446	0.0155	9.77381e-06	0.3351	NA	0.338	17527	NA	1e-05
class.Coriobacteriia.id.809	PGC consortium	rs1816223	A	G	-0.0586265	0.0150955	0.0129006	0.0165	4.84114e-06	0.3618	NA	0.218	17688	NA	1e-05
class.Coriobacteriia.id.809	PGC consortium	rs240104	T	C	-0.0603429	-0.011597	0.0126849	0.0189	1.51603e-06	0.5417	NA	0.227	17577	NA	1e-05
class.Coriobacteriia.id.809	PGC consortium	rs2442778	G	A	-0.116408	-0.057004	0.0258545	0.0303	9.02703e-06	0.05947	NA	0.053	13472	NA	1e-05
class.Coriobacteriia.id.809	PGC consortium	rs34739816	G	T	0.0965017	-0.0141001	0.0207666	0.0257	3.88358e-06	0.583	NA	0.082	16593	NA	1e-05
class.Coriobacteriia.id.809	PGC consortium	rs45480394	T	G	-0.0504262	-0.00329542	0.0113307	0.0151	9.71448e-06	0.8258	NA	0.352	17413	NA	1e-05
class.Coriobacteriia.id.809	PGC consortium	rs4880783	G	T	0.056503	-0.0156962	0.0125055	0.0164	5.89507e-06	0.3389	NA	0.224	17691	NA	1e-05
class.Coriobacteriia.id.809	PGC consortium	rs719099	A	G	0.0778402	-0.011597	0.0155815	0.0202	5.43317e-07	0.5661	NA	0.134	17687	NA	1e-05
class.Coriobacteriia.id.809	PGC consortium	rs7540303	C	T	0.0483227	-0.00330453	0.0109062	0.0138	9.62148e-06	0.8129	NA	0.391	17691	NA	1e-05
class.Coriobacteriia.id.809	PGC consortium	rs7898585	T	C	0.0731501	-0.016597	0.0164186	0.0216	5.24671e-06	0.4414	NA	0.109	17691	NA	1e-05
class.Coriobacteriia.id.809	PGC consortium	rs8010111	G	A	-0.103377	0.0202027	0.0229286	0.0284	6.89624e-06	0.4776	NA	0.06	15996	NA	1e-05
class.Deltaproteobacteria.id.3087	PGC consortium	rs1035691	A	G	-0.055176	-0.013298	0.0121602	0.0142	9.65172e-06	0.3481	NA	0.355	15168	NA	1e-05
class.Deltaproteobacteria.id.3087	PGC consortium	rs112381107	C	T	0.206594	-0.0218006	0.0456908	0.0359	4.63054e-06	0.5436	NA	0.041	4457	NA	1e-05
class.Deltaproteobacteria.id.3087	PGC consortium	rs11599763	T	C	-0.0544219	-0.00180162	0.0117397	0.0167	3.94123e-06	0.9118	NA	0.382	15168	NA	1e-05
class.Deltaproteobacteria.id.3087	PGC consortium	rs17084793	G	A	-0.0710762	-0.00699547	0.015953	0.0192	5.68634e-06	0.7145	NA	0.162	15164	NA	1e-05
class.Deltaproteobacteria.id.3087	PGC consortium	rs17791387	A	G	-0.0735881	0.0349037	0.0154246	0.0185	1.60223e-06	0.05984	NA	0.181	15071	NA	1e-05
class.Deltaproteobacteria.id.3087	PGC consortium	rs2838334	G	A	0.0561722	0.0303974	0.0124124	0.0144	5.44551e-06	0.03413	NA	0.316	15168	NA	1e-05
class.Deltaproteobacteria.id.3087	PGC consortium	rs3935584	C	T	-0.0523485	-0.00750179	0.011566	0.0136	7.50121e-06	0.582	NA	0.48	15166	NA	1e-05
class.Deltaproteobacteria.id.3087	PGC consortium	rs55744759	A	G	-0.0779693	0.0495042	0.0170738	0.0204	7.3137e-06	0.01542	NA	0.121	15168	NA	1e-05
class.Deltaproteobacteria.id.3087	PGC consortium	rs6058181	C	T	0.0825716	0.0335051	0.0165958	0.019	3.39554e-07	0.07768	NA	0.14	15100	NA	1e-05
class.Deltaproteobacteria.id.3087	PGC consortium	rs62020470	A	G	-0.0585411	0.0119977	0.0129358	0.0152	4.85084e-06	0.4277	NA	0.268	15168	NA	1e-05
class.Deltaproteobacteria.id.3087	PGC consortium	rs9928243	C	A	-0.0538457	-0.00459941	0.0117718	0.014	5.02081e-06	0.7427	NA	0.379	15167	NA	1e-05
class.Erysipelotrichia.id.2147	PGC consortium	rs1074800	A	G	0.0492438	0.0101978	0.010887	0.0152	6.14583e-06	0.5042	NA	0.402	17789	NA	1e-05
class.Erysipelotrichia.id.2147	PGC consortium	rs10781552	C	T	-0.0552212	0.00849599	0.0116074	0.0155	2.33114e-06	0.5822	NA	0.281	17789	NA	1e-05
class.Erysipelotrichia.id.2147	PGC consortium	rs1884466	C	T	-0.0475363	0.0249999	0.0106939	0.014	9.52701e-06	0.07503	NA	0.375	18205	NA	1e-05
class.Erysipelotrichia.id.2147	PGC consortium	rs2300774	G	A	0.0524152	-0.00499749	0.0106784	0.014	8.95466e-07	0.7183	NA	0.39	18216	NA	1e-05
class.Erysipelotrichia.id.2147	PGC consortium	rs290833	T	G	-0.0497374	-0.023197	0.0111376	0.015	8.029e-06	0.1211	NA	0.363	17789	NA	1e-05
class.Erysipelotrichia.id.2147	PGC consortium	rs4078432	C	T	-0.0608929	0.0208968	0.0133764	0.0179	4.23104e-06	0.2429	NA	0.176	17789	NA	1e-05
class.Erysipelotrichia.id.2147	PGC consortium	rs56970041	T	G	0.0724144	0.00219758	0.0164471	0.0217	5.40344e-06	0.92	NA	0.11	18217	NA	1e-05
class.Erysipelotrichia.id.2147	PGC consortium	rs62504403	C	T	0.0681159	0.0299027	0.0127883	0.0198	1.12265e-07	0.1315	NA	0.224	16981	NA	1e-05
class.Erysipelotrichia.id.2147	PGC consortium	rs7234058	T	C	-0.0945759	-0.0116982	0.0194091	0.0241	9.12341e-07	0.6277	NA	0.0899	16874	NA	1e-05
class.Erysipelotrichia.id.2147	PGC consortium	rs8003149	C	T	0.0538798	-0.0192044	0.0116888	0.015	4.08475e-06	0.2003	NA	0.283	18213	NA	1e-05
class.Gammaproteobacteria.id.3303	PGC consortium	rs11181912	G	A	-0.0579153	0.0037972	0.0118796	0.0143	9.94762e-07	0.7927	NA	0.334	16017	NA	1e-05
class.Gammaproteobacteria.id.3303	PGC consortium	rs12404135	A	G	-0.0788843	0.0179971	0.0172415	0.0209	8.89485e-06	0.389	NA	0.118	15231	NA	1e-05
class.Gammaproteobacteria.id.3303	PGC consortium	rs2234691	T	C	0.0762905	0.00479847	0.0171962	0.0216	8.39264e-06	0.8253	NA	0.117	16011	NA	1e-05
class.Gammaproteobacteria.id.3303	PGC consortium	rs6706173	A	C	0.074251	0.0179971	0.0146392	0.0191	1.99495e-07	0.3455	NA	0.146	16020	NA	1e-05
class.Gammaproteobacteria.id.3303	PGC consortium	rs6984998	T	C	-0.0558111	0.0230034	0.0121384	0.0149	3.79057e-06	0.1232	NA	0.283	16025	NA	1e-05
class.Gammaproteobacteria.id.3303	PGC consortium	rs75101789	C	T	0.0729012	0.0213973	0.0163003	0.0196	8.78789e-06	0.2747	NA	0.134	16024	NA	1e-05
class.Gammaproteobacteria.id.3303	PGC consortium	rs79795896	A	G	-0.15921	-0.00359646	0.0351373	0.0303	7.92404e-06	0.9053	NA	0.0548	7577	NA	1e-05
class.Gammaproteobacteria.id.3303	PGC consortium	rs9494710	C	T	-0.0549673	0.016597	0.0120924	0.0157	4.54607e-06	0.2907	NA	0.352	15650	NA	1e-05
class.Lentisphaeria.id.2250	PGC consortium	rs1002941	G	A	0.105025	0.00729656	0.0233484	0.0158	8.14836e-06	0.6457	NA	0.256	4734	NA	1e-05
class.Lentisphaeria.id.2250	PGC consortium	rs11770843	C	T	0.109431	0.00619918	0.0234879	0.015	1.90729e-06	0.678	NA	0.29	4705	NA	1e-05
class.Lentisphaeria.id.2250	PGC consortium	rs17114848	G	A	0.152377	0.027402	0.0324332	0.0206	4.05865e-06	0.183	NA	0.128	4734	NA	1e-05
class.Lentisphaeria.id.2250	PGC consortium	rs2825714	A	G	-0.13741	0.00479847	0.0289246	0.0198	1.72211e-06	0.8096	NA	0.139	4734	NA	1e-05
class.Lentisphaeria.id.2250	PGC consortium	rs62570196	C	T	-0.21635	-0.0136958	0.0439866	0.027	1.07926e-06	0.6112	NA	0.073	3712	NA	1e-05
class.Lentisphaeria.id.2250	PGC consortium	rs72640280	A	G	0.220207	0.0244975	0.0486196	0.0276	5.18035e-06	0.3749	NA	0.0639	3816	NA	1e-05
class.Lentisphaeria.id.2250	PGC consortium	rs77599476	A	G	0.230292	-0.005103	0.0480168	0.031	1.86133e-06	0.8702	NA	0.0596	3722	NA	1e-05
class.Melainabacteria.id.1589	PGC consortium	rs10148250	G	A	0.0861928	-0.000699755	0.0193381	0.0157	8.67135e-06	0.9663	NA	0.429	5453	NA	1e-05
class.Melainabacteria.id.1589	PGC consortium	rs10738747	G	A	0.0814624	-0.00850374	0.0184409	0.0136	9.95804e-06	0.5291	NA	0.486	5884	NA	1e-05
class.Melainabacteria.id.1589	PGC consortium	rs11150282	T	C	0.0989487	-0.00530404	0.0196972	0.0146	6.02892e-07	0.715	NA	0.314	5873	NA	1e-05
class.Melainabacteria.id.1589	PGC consortium	rs113884518	T	C	-0.205352	-0.0209989	0.0454982	0.0335	8.0567e-06	0.5311	NA	0.0548	4442	NA	1e-05
class.Melainabacteria.id.1589	PGC consortium	rs28678345	T	C	0.214848	0.0239997	0.0470878	0.0361	6.69088e-06	0.506	NA	0.0485	4323	NA	1e-05
class.Melainabacteria.id.1589	PGC consortium	rs4129395	G	A	0.0896187	0.032203	0.0185106	0.0136	1.48056e-06	0.01765	NA	0.435	5887	NA	1e-05
class.Melainabacteria.id.1589	PGC consortium	rs789069	A	C	-0.103539	-0.0103029	0.0234287	0.0183	6.84635e-06	0.5724	NA	0.167	5879	NA	1e-05
class.Melainabacteria.id.1589	PGC consortium	rs9864379	T	C	-0.159735	-0.00260339	0.0292553	0.0209	5.3606e-08	0.9023	NA	0.119	5777	NA	1e-05
class.Methanobacteria.id.119	PGC consortium	rs10202904	T	G	-0.121754	-0.00619918	0.0235357	0.0139	3.0143e-07	0.6542	NA	0.408	3695	NA	1e-05
class.Methanobacteria.id.119	PGC consortium	rs10424197	G	A	-0.111274	0.00709511	0.0247517	0.0153	9.27887e-06	0.6433	NA	0.329	3698	NA	1e-05
class.Methanobacteria.id.119	PGC consortium	rs4257531	G	A	0.164498	0.0421041	0.0364959	0.0214	7.44344e-06	0.04876	NA	0.145	3162	NA	1e-05
class.Methanobacteria.id.119	PGC consortium	rs56131665	G	A	0.178661	-0.00929665	0.039298	0.0238	6.17992e-06	0.6971	NA	0.095	3572	NA	1e-05
class.Methanobacteria.id.119	PGC consortium	rs6508769	T	C	0.153519	0.00890027	0.0344519	0.0203	8.22529e-06	0.6618	NA	0.145	3319	NA	1e-05
class.Methanobacteria.id.119	PGC consortium	rs6776814	T	C	-0.199566	-0.00160128	0.0411825	0.025	1.63062e-06	0.9501	NA	0.0824	3385	NA	1e-05
class.Methanobacteria.id.119	PGC consortium	rs73068003	G	T	-0.15814	0.0643999	0.0351803	0.0207	8.44583e-06	0.001844	NA	0.123	3692	NA	1e-05
class.Methanobacteria.id.119	PGC consortium	rs73457410	A	G	0.21534	0.0114047	0.0436695	0.0263	1.40855e-06	0.663	NA	0.0741	3498	NA	1e-05
class.Methanobacteria.id.119	PGC consortium	rs75208022	C	T	-0.227245	-0.00279609	0.048763	0.0248	5.92103e-06	0.9091	NA	0.081	3203	NA	1e-05
class.Methanobacteria.id.119	PGC consortium	rs894996	C	A	0.216999	0.00879859	0.0449076	0.0307	1.87557e-06	0.7757	NA	0.075	3582	NA	1e-05
class.Methanobacteria.id.119	PGC consortium	rs9532770	C	T	0.124359	0.00260339	0.0278183	0.0185	9.33863e-06	0.8889	NA	0.255	3319	NA	1e-05
class.Mollicutes.id.3920	PGC consortium	rs10108398	G	A	0.0769142	-0.00129916	0.0153953	0.0158	1.09e-06	0.9358	NA	0.259	10932	NA	1e-05
class.Mollicutes.id.3920	PGC consortium	rs11890098	A	G	0.074438	-0.00609856	0.0153389	0.0156	9.56571e-07	0.6948	NA	0.251	11392	NA	1e-05
class.Mollicutes.id.3920	PGC consortium	rs12566890	T	G	-0.101147	-0.00460057	0.0230978	0.0254	3.65095e-06	0.8552	NA	0.0908	11371	NA	1e-05
class.Mollicutes.id.3920	PGC consortium	rs17214486	C	A	0.06099	-0.0147014	0.0135623	0.0139	6.60866e-06	0.2914	NA	0.39	11387	NA	1e-05
class.Mollicutes.id.3920	PGC consortium	rs2464826	A	C	0.0944239	-0.00660174	0.0211806	0.0219	8.39505e-06	0.763	NA	0.11	10998	NA	1e-05
class.Mollicutes.id.3920	PGC consortium	rs28537087	G	A	0.0820873	-0.0208021	0.0188312	0.0205	8.07399e-06	0.3107	NA	0.133	11382	NA	1e-05
class.Mollicutes.id.3920	PGC consortium	rs3768491	A	G	-0.0681052	-0.0248051	0.0149061	0.0147	4.23352e-06	0.09182	NA	0.3	11002	NA	1e-05
class.Mollicutes.id.3920	PGC consortium	rs4885016	T	C	-0.0819606	-0.00369682	0.0181628	0.0197	7.26986e-06	0.8514	NA	0.143	11388	NA	1e-05
class.Mollicutes.id.3920	PGC consortium	rs6043847	T	C	-0.114937	0.0406044	0.0248606	0.0281	4.55476e-06	0.1483	NA	0.0629	11130	NA	1e-05
class.Mollicutes.id.3920	PGC consortium	rs72901605	T	C	-0.0841852	-0.0172988	0.0178119	0.0179	3.2579e-06	0.336	NA	0.177	10526	NA	1e-05
class.Mollicutes.id.3920	PGC consortium	rs74603314	T	C	0.221639	-0.0633978	0.0462918	0.0327	1.55689e-06	0.05261	NA	0.0549	4499	NA	1e-05
class.Mollicutes.id.3920	PGC consortium	rs78169027	A	G	-0.108283	0.0198026	0.0237289	0.0253	5.8761e-06	0.4344	NA	0.0901	10542	NA	1e-05
class.Negativicutes.id.2164	PGC consortium	rs1135612	G	A	0.0529785	-0.00059982	0.0119177	0.0155	9.26307e-06	0.9692	NA	0.257	18164	NA	1e-05
class.Negativicutes.id.2164	PGC consortium	rs13086907	G	A	0.0625312	-0.0138043	0.0131735	0.0175	1.95488e-06	0.4298	NA	0.196	18163	NA	1e-05
class.Negativicutes.id.2164	PGC consortium	rs1643968	T	C	-0.0565284	-0.0107981	0.0112298	0.0146	4.14596e-07	0.4572	NA	0.326	18170	NA	1e-05
class.Negativicutes.id.2164	PGC consortium	rs4463806	T	C	-0.0543966	-0.00280393	0.0129365	0.0159	7.80662e-06	0.8629	NA	0.235	18160	NA	1e-05
class.Negativicutes.id.2164	PGC consortium	rs4722181	T	G	0.0501306	-0.0146975	0.0105798	0.0135	2.00112e-06	0.2768	NA	0.493	18163	NA	1e-05
class.Negativicutes.id.2164	PGC consortium	rs61249479	A	C	0.0777075	0.00789872	0.0168628	0.0233	2.95471e-06	0.7338	NA	0.095	18165	NA	1e-05
class.Negativicutes.id.2164	PGC consortium	rs73232831	G	A	-0.151829	0.0289037	0.0314932	0.0333	1.87452e-06	0.3866	NA	0.05	9382	NA	1e-05
class.Negativicutes.id.2164	PGC consortium	rs9423647	G	A	0.047817	0.00470103	0.0105282	0.0136	6.06114e-06	0.7311	NA	0.5	18164	NA	1e-05
class.Verrucomicrobiae.id.4029	PGC consortium	rs117107102	A	G	0.204683	0.0244975	0.0431573	0.0321	2.91821e-06	0.4448	NA	0.0491	4975	NA	1e-05
class.Verrucomicrobiae.id.4029	PGC consortium	rs11729256	T	C	0.0749798	0.0082955	0.0150177	0.0157	6.7309e-07	0.5976	NA	0.248	11861	NA	1e-05
class.Verrucomicrobiae.id.4029	PGC consortium	rs12908520	G	A	0.0618926	-0.0324962	0.0130946	0.014	2.17163e-06	0.01978	NA	0.443	11863	NA	1e-05
class.Verrucomicrobiae.id.4029	PGC consortium	rs2602429	C	T	0.0746844	0.0251024	0.0156194	0.0171	2.58297e-06	0.1422	NA	0.21	11690	NA	1e-05
class.Verrucomicrobiae.id.4029	PGC consortium	rs3995795	C	T	0.0641275	-0.00529595	0.0140995	0.0153	5.18557e-06	0.7306	NA	0.318	11690	NA	1e-05
class.Verrucomicrobiae.id.4029	PGC consortium	rs4242783	G	A	0.0689292	-0.0160013	0.0147693	0.0155	2.63612e-06	0.3012	NA	0.27	11690	NA	1e-05
class.Verrucomicrobiae.id.4029	PGC consortium	rs4936098	A	G	0.0648843	0.00909848	0.0135928	0.0141	1.12221e-06	0.516	NA	0.377	11858	NA	1e-05
class.Verrucomicrobiae.id.4029	PGC consortium	rs61779207	G	A	-0.0758309	-0.00320486	0.0167762	0.0173	6.72285e-06	0.8517	NA	0.19	11591	NA	1e-05
class.Verrucomicrobiae.id.4029	PGC consortium	rs74542928	T	C	0.112164	0.0299956	0.0236422	0.0233	1.63222e-06	0.1987	NA	0.0917	11216	NA	1e-05
class.Verrucomicrobiae.id.4029	PGC consortium	rs9349825	A	G	-0.0704036	-0.00180162	0.0147128	0.0154	2.53687e-06	0.9047	NA	0.264	11858	NA	1e-05
class.Verrucomicrobiae.id.4029	PGC consortium	rs941682	G	A	-0.0631436	0.0316971	0.0143767	0.015	9.61003e-06	0.0341	NA	0.276	11809	NA	1e-05
family.Acidaminococcaceae.id.2166	PGC consortium	rs262812	T	C	-0.065675	-0.0444013	0.0142257	0.0176	3.24906e-06	0.01172	NA	0.266	12099	NA	1e-05
family.Acidaminococcaceae.id.2166	PGC consortium	rs2933324	A	G	-0.0662557	0.00509699	0.0140257	0.0151	2.23676e-06	0.7334	NA	0.275	12525	NA	1e-05
family.Acidaminococcaceae.id.2166	PGC consortium	rs6589457	A	G	0.165911	0.0235993	0.0349516	0.0306	2.31508e-06	0.4407	NA	0.0512	7386	NA	1e-05
family.Acidaminococcaceae.id.2166	PGC consortium	rs6923842	T	C	-0.0796106	-0.0140989	0.0169192	0.0182	2.21303e-06	0.4366	NA	0.175	11904	NA	1e-05
family.Acidaminococcaceae.id.2166	PGC consortium	rs74540770	G	A	-0.108969	-0.0152038	0.0243533	0.0275	7.08804e-06	0.58	NA	0.079	10606	NA	1e-05
family.Acidaminococcaceae.id.2166	PGC consortium	rs78702810	T	C	-0.143755	0.0235993	0.0323244	0.0304	9.16468e-06	0.4372	NA	0.0584	7992	NA	1e-05
family.Actinomycetaceae.id.421	PGC consortium	rs2889192	G	T	0.0887537	0.0102019	0.0195009	0.0173	3.64417e-06	0.5557	NA	0.209	7710	NA	1e-05
family.Actinomycetaceae.id.421	PGC consortium	rs34583783	G	T	0.123756	0.00800193	0.026427	0.0239	5.47971e-06	0.736	NA	0.097	7710	NA	1e-05
family.Actinomycetaceae.id.421	PGC consortium	rs35011108	A	G	0.241826	0.0203025	0.0503796	0.0311	1.8267e-06	0.5148	NA	0.0584	3630	NA	1e-05
family.Actinomycetaceae.id.421	PGC consortium	rs4073240	G	A	0.0747546	-0.000299955	0.0164684	0.014	6.05333e-06	0.983	NA	0.383	7710	NA	1e-05
family.Actinomycetaceae.id.421	PGC consortium	rs58484246	T	C	0.0761407	-0.0062998	0.0169007	0.0169	6.12428e-06	0.7109	NA	0.366	7710	NA	1e-05
family.Actinomycetaceae.id.421	PGC consortium	rs6488662	C	T	0.0809009	-0.000299955	0.0175372	0.0151	4.07906e-06	0.9827	NA	0.309	7710	NA	1e-05
family.Alcaligenaceae.id.2875	PGC consortium	rs112135816	T	G	-0.0775052	-0.016597	0.0171554	0.0216	5.27662e-06	0.4429	NA	0.114	15545	NA	1e-05
family.Alcaligenaceae.id.2875	PGC consortium	rs1153990	A	G	-0.058727	0.00449986	0.0128306	0.0155	5.96787e-06	0.7733	NA	0.252	16808	NA	1e-05
family.Alcaligenaceae.id.2875	PGC consortium	rs2040996	T	C	-0.0490922	-0.0416035	0.0110231	0.0136	7.79918e-06	0.002297	NA	0.434	16801	NA	1e-05
family.Alcaligenaceae.id.2875	PGC consortium	rs2321387	G	A	-0.0568922	0.00999983	0.011049	0.0138	2.46022e-07	0.4694	NA	0.436	16808	NA	1e-05
family.Alcaligenaceae.id.2875	PGC consortium	rs28480294	T	C	-0.0516967	-0.0124978	0.0115503	0.0159	6.606e-06	0.432	NA	0.341	16377	NA	1e-05
family.Alcaligenaceae.id.2875	PGC consortium	rs4033856	C	T	0.081834	0.00910129	0.0168931	0.0215	1.02902e-06	0.6702	NA	0.12	15623	NA	1e-05
family.Alcaligenaceae.id.2875	PGC consortium	rs6087811	T	G	-0.0927044	0.0387975	0.0200457	0.0261	3.36838e-06	0.1363	NA	0.0776	15868	NA	1e-05
family.Alcaligenaceae.id.2875	PGC consortium	rs62191117	A	G	0.0684302	0.00330453	0.0133636	0.017	2.75943e-07	0.8444	NA	0.214	16688	NA	1e-05
family.Alcaligenaceae.id.2875	PGC consortium	rs62395635	T	C	0.110583	0.0028958	0.0238514	0.0294	3.34696e-06	0.9224	NA	0.0619	14802	NA	1e-05
family.Alcaligenaceae.id.2875	PGC consortium	rs6969323	A	C	-0.0593564	-0.00869772	0.0129137	0.016	3.88581e-06	0.5887	NA	0.231	16810	NA	1e-05
family.Alcaligenaceae.id.2875	PGC consortium	rs74776516	T	G	-0.0944052	-0.0433042	0.0213287	0.0277	6.85049e-06	0.1182	NA	0.0734	14502	NA	1e-05
family.Alcaligenaceae.id.2875	PGC consortium	rs7638039	T	C	0.0603335	-0.0108992	0.0127779	0.0165	2.70479e-06	0.5072	NA	0.238	16791	NA	1e-05
family.Alcaligenaceae.id.2875	PGC consortium	rs9964679	A	G	0.0537051	0.0250048	0.0116008	0.015	4.47389e-06	0.09517	NA	0.31	16810	NA	1e-05
family.Bacteroidaceae.id.917	PGC consortium	rs11585893	A	G	-0.0740746	-0.0138048	0.0147633	0.0246	1.79511e-06	0.5749	NA	0.131	17821	NA	1e-05
family.Bacteroidaceae.id.917	PGC consortium	rs1340391	T	C	-0.0592004	-0.00979784	0.0132244	0.0173	6.7301e-06	0.5711	NA	0.196	18302	NA	1e-05
family.Bacteroidaceae.id.917	PGC consortium	rs2023437	T	C	-0.0782325	-0.034105	0.0167634	0.0222	5.01824e-06	0.124	NA	0.115	17484	NA	1e-05
family.Bacteroidaceae.id.917	PGC consortium	rs66474973	G	T	0.0812515	-0.020998	0.0164479	0.0213	6.80966e-07	0.3247	NA	0.116	17405	NA	1e-05
family.Bacteroidaceae.id.917	PGC consortium	rs66710942	C	T	0.0488038	0.00110061	0.0107412	0.0143	5.86259e-06	0.9361	NA	0.411	17821	NA	1e-05
family.Bacteroidaceae.id.917	PGC consortium	rs6795673	C	T	0.0538565	-0.00269636	0.0105251	0.0135	3.37909e-07	0.8404	NA	0.442	18301	NA	1e-05
family.Bacteroidaceae.id.917	PGC consortium	rs9507307	C	T	0.0604456	0.00920221	0.0129128	0.017	2.1271e-06	0.5865	NA	0.213	18184	NA	1e-05
family.BacteroidalesS24.7group.id.11173	PGC consortium	rs10872669	A	G	-0.123071	0.0172995	0.0275665	0.0256	9.4901e-06	0.4981	NA	0.108	7368	NA	1e-05
family.BacteroidalesS24.7group.id.11173	PGC consortium	rs12748533	G	T	-0.0821108	0.0122042	0.0172701	0.0155	2.59019e-06	0.4312	NA	0.294	7948	NA	1e-05
family.BacteroidalesS24.7group.id.11173	PGC consortium	rs17043785	T	C	-0.176187	-0.0267034	0.0347133	0.0297	5.11837e-07	0.3693	NA	0.055	5208	NA	1e-05
family.BacteroidalesS24.7group.id.11173	PGC consortium	rs61508842	T	C	0.122574	0.0580991	0.0272389	0.0232	7.82782e-06	0.01209	NA	0.0933	7576	NA	1e-05
family.BacteroidalesS24.7group.id.11173	PGC consortium	rs689695	C	A	0.0814578	-0.0235993	0.0167057	0.0142	1.28039e-06	0.09639	NA	0.352	7954	NA	1e-05
family.BacteroidalesS24.7group.id.11173	PGC consortium	rs7217209	C	T	0.0843019	-0.0034042	0.0187308	0.0196	8.42937e-06	0.8603	NA	0.161	7745	NA	1e-05
family.BacteroidalesS24.7group.id.11173	PGC consortium	rs738193	T	C	0.0847328	0.00529595	0.0165856	0.0151	3.82163e-07	0.7278	NA	0.36	7778	NA	1e-05
family.BacteroidalesS24.7group.id.11173	PGC consortium	rs78609301	A	G	-0.0867065	-0.004902	0.0195709	0.0164	7.09297e-06	0.7632	NA	0.213	7953	NA	1e-05
family.BacteroidalesS24.7group.id.11173	PGC consortium	rs941000	C	T	0.0850266	-0.00590255	0.0163382	0.0138	3.15557e-07	0.6677	NA	0.422	7778	NA	1e-05
family.Bifidobacteriaceae.id.433	PGC consortium	rs10831953	G	A	0.0537537	-0.0121953	0.0123746	0.014	9.94742e-06	0.3849	NA	0.357	14915	NA	1e-05
family.Bifidobacteriaceae.id.433	PGC consortium	rs10928554	T	C	0.0997969	0.00039992	0.0181713	0.0288	1.55598e-07	0.9891	NA	0.073	14795	NA	1e-05
family.Bifidobacteriaceae.id.433	PGC consortium	rs11655079	T	C	-0.0586146	0.00159872	0.0129952	0.0155	5.92468e-06	0.917	NA	0.286	14912	NA	1e-05
family.Bifidobacteriaceae.id.433	PGC consortium	rs11745923	G	T	0.0579759	-0.0020978	0.0121021	0.0139	2.49154e-06	0.882	NA	0.387	14914	NA	1e-05
family.Bifidobacteriaceae.id.433	PGC consortium	rs12328663	C	T	0.103102	-0.0141001	0.0165247	0.0231	1.19017e-10	0.5407	NA	0.097	14915	NA	1e-05
family.Bifidobacteriaceae.id.433	PGC consortium	rs12465599	A	G	0.0530218	0.0199007	0.0117672	0.0137	7.13221e-06	0.1471	NA	0.396	14915	NA	1e-05
family.Bifidobacteriaceae.id.433	PGC consortium	rs13020688	G	A	0.0584045	-0.0350968	0.0122081	0.0152	1.57375e-06	0.02092	NA	0.39	14795	NA	1e-05
family.Bifidobacteriaceae.id.433	PGC consortium	rs182549	C	T	0.11707	-0.000699755	0.0126703	0.0171	5.942e-20	0.9682	NA	0.263	14915	NA	1e-05
family.Bifidobacteriaceae.id.433	PGC consortium	rs1879087	C	T	0.105039	-0.0352996	0.0239306	0.0341	1.05214e-06	0.3015	NA	0.05	9168	NA	1e-05
family.Bifidobacteriaceae.id.433	PGC consortium	rs1961273	C	T	0.0688125	0.0107981	0.0131699	0.0157	1.69731e-07	0.4888	NA	0.246	14915	NA	1e-05
family.Bifidobacteriaceae.id.433	PGC consortium	rs540489	T	G	-0.0632518	0.0138043	0.013817	0.0176	5.36811e-06	0.4333	NA	0.221	14688	NA	1e-05
family.Bifidobacteriaceae.id.433	PGC consortium	rs56108664	T	C	0.0745679	0.00039992	0.0157213	0.0178	1.36916e-06	0.9816	NA	0.192	14041	NA	1e-05
family.Bifidobacteriaceae.id.433	PGC consortium	rs625118	A	C	0.0871645	-0.0256974	0.0174456	0.0252	6.5752e-07	0.3082	NA	0.0819	14915	NA	1e-05
family.Bifidobacteriaceae.id.433	PGC consortium	rs638382	T	C	-0.0602866	0.00580313	0.0122474	0.0136	5.56322e-07	0.6698	NA	0.485	14148	NA	1e-05
family.Bifidobacteriaceae.id.433	PGC consortium	rs6899771	A	G	-0.0914312	-0.0211011	0.0202604	0.0236	7.27995e-06	0.3707	NA	0.0913	14150	NA	1e-05
family.Bifidobacteriaceae.id.433	PGC consortium	rs7174549	C	T	0.0551726	-0.00939572	0.0124655	0.0145	6.8678e-06	0.5149	NA	0.328	14915	NA	1e-05
family.Bifidobacteriaceae.id.433	PGC consortium	rs73797465	T	G	-0.0942612	-0.0122953	0.0208421	0.0264	4.8495e-06	0.6418	NA	0.0734	14795	NA	1e-05
family.Bifidobacteriaceae.id.433	PGC consortium	rs7570971	A	C	0.112508	-0.0143018	0.0125178	0.0172	2.5317e-19	0.4042	NA	0.283	14795	NA	1e-05
family.Bifidobacteriaceae.id.433	PGC consortium	rs7587285	C	T	0.115651	-0.0341019	0.0175656	0.0247	3.38529e-11	0.1668	NA	0.087	14915	NA	1e-05
family.Bifidobacteriaceae.id.433	PGC consortium	rs7588568	A	C	-0.060716	-0.00559563	0.0130605	0.0162	3.73042e-06	0.7282	NA	0.269	14913	NA	1e-05
family.Bifidobacteriaceae.id.433	PGC consortium	rs842356	G	A	0.0742056	-0.0179971	0.0163818	0.0209	5.08623e-06	0.3892	NA	0.131	14795	NA	1e-05
family.Bifidobacteriaceae.id.433	PGC consortium	rs857444	C	T	0.0553965	0.0122953	0.0120669	0.0141	3.82492e-06	0.3802	NA	0.355	14914	NA	1e-05
family.Christensenellaceae.id.1866	PGC consortium	rs117186816	G	A	-0.206476	-0.0555009	0.0436362	0.0344	6.51964e-06	0.1066	NA	0.048	4310	NA	1e-05
family.Christensenellaceae.id.1866	PGC consortium	rs12380890	A	G	-0.0503972	0.0018982	0.0111047	0.0137	5.78132e-06	0.8904	NA	0.413	16846	NA	1e-05
family.Christensenellaceae.id.1866	PGC consortium	rs12657403	A	G	0.078108	-0.0579046	0.0171887	0.0216	5.59276e-06	0.007284	NA	0.117	16245	NA	1e-05
family.Christensenellaceae.id.1866	PGC consortium	rs62573205	G	A	-0.0654804	0.00399798	0.0133503	0.0175	1.48853e-06	0.8214	NA	0.198	16838	NA	1e-05
family.Christensenellaceae.id.1866	PGC consortium	rs7211194	C	T	0.0492094	0.00930314	0.0110916	0.014	9.93998e-06	0.5052	NA	0.459	16436	NA	1e-05
family.Christensenellaceae.id.1866	PGC consortium	rs72706624	G	T	0.0882626	0.000300045	0.0197575	0.023	6.3775e-06	0.9903	NA	0.101	14869	NA	1e-05
family.Christensenellaceae.id.1866	PGC consortium	rs77867022	G	T	-0.160443	0.0225013	0.0379589	0.0367	8.81983e-06	0.5397	NA	0.037	4033	NA	1e-05
family.Christensenellaceae.id.1866	PGC consortium	rs870002	C	T	0.0488951	-0.0116024	0.0109817	0.0137	6.54323e-06	0.3995	NA	0.491	16847	NA	1e-05
family.Christensenellaceae.id.1866	PGC consortium	rs892686	A	G	0.0506107	0.00730327	0.0109651	0.0138	4.12367e-06	0.6	NA	0.47	16847	NA	1e-05
family.Christensenellaceae.id.1866	PGC consortium	rs9608766	T	C	-0.0682134	0.00880116	0.01496	0.018	3.33084e-06	0.6253	NA	0.171	16185	NA	1e-05
family.Clostridiaceae1.id.1869	PGC consortium	rs10875374	C	T	-0.0536759	-0.00380276	0.0119436	0.0136	8.09821e-06	0.7771	NA	0.436	14253	NA	1e-05
family.Clostridiaceae1.id.1869	PGC consortium	rs12186080	G	A	0.0748236	0.0349021	0.016246	0.0186	5.33957e-06	0.06073	NA	0.158	14244	NA	1e-05
family.Clostridiaceae1.id.1869	PGC consortium	rs12341505	G	A	0.0814503	-0.0147014	0.0179338	0.0203	4.54486e-06	0.4677	NA	0.142	14250	NA	1e-05
family.Clostridiaceae1.id.1869	PGC consortium	rs2795528	G	A	-0.180969	0.0299027	0.0390911	0.0308	3.80626e-06	0.3316	NA	0.053	6411	NA	1e-05
family.Clostridiaceae1.id.1869	PGC consortium	rs4723021	T	C	-0.106376	0.00939572	0.0241944	0.0289	7.42147e-06	0.7438	NA	0.0622	13682	NA	1e-05
family.Clostridiaceae1.id.1869	PGC consortium	rs550843	T	C	-0.0734787	0.00539542	0.0168383	0.0212	7.09119e-06	0.7995	NA	0.133	14234	NA	1e-05
family.Clostridiaceae1.id.1869	PGC consortium	rs56188186	A	G	0.0967774	-0.048004	0.0217471	0.0243	8.24444e-06	0.04812	NA	0.102	13218	NA	1e-05
family.Clostridiaceae1.id.1869	PGC consortium	rs62397761	A	G	0.0615805	0.00669752	0.0136198	0.0153	9.07706e-06	0.6603	NA	0.27	14248	NA	1e-05
family.Clostridiaceae1.id.1869	PGC consortium	rs881532	A	G	-0.0533035	0.0243023	0.0119011	0.0136	7.89662e-06	0.07291	NA	0.484	14250	NA	1e-05
family.ClostridialesvadinBB60group.id.11286	PGC consortium	rs10179973	A	C	0.0636591	-0.0114958	0.0138854	0.014	4.89532e-06	0.4114	NA	0.54	10510	NA	1e-05
family.ClostridialesvadinBB60group.id.11286	PGC consortium	rs10517600	T	G	0.0626993	0.0036035	0.0139364	0.0136	6.82768e-06	0.7918	NA	0.531	10512	NA	1e-05
family.ClostridialesvadinBB60group.id.11286	PGC consortium	rs10904722	C	T	-0.0672314	-0.0010994	0.0147123	0.0142	5.04837e-06	0.9398	NA	0.333	10512	NA	1e-05
family.ClostridialesvadinBB60group.id.11286	PGC consortium	rs118104867	C	T	0.214464	0.0239034	0.0455098	0.0397	3.43598e-06	0.5464	NA	0.044	4095	NA	1e-05
family.ClostridialesvadinBB60group.id.11286	PGC consortium	rs13409132	A	G	-0.165419	0.0404027	0.0352154	0.0305	4.37231e-06	0.1857	NA	0.0514	5913	NA	1e-05
family.ClostridialesvadinBB60group.id.11286	PGC consortium	rs17121075	G	A	0.0769254	0.0312018	0.0172234	0.0173	7.91417e-06	0.07142	NA	0.191	10512	NA	1e-05
family.ClostridialesvadinBB60group.id.11286	PGC consortium	rs2191834	G	T	0.0746375	0.00210221	0.0159136	0.0155	2.50195e-06	0.8909	NA	0.258	10511	NA	1e-05
family.ClostridialesvadinBB60group.id.11286	PGC consortium	rs28691777	C	T	0.137134	-0.045002	0.0266996	0.0269	6.95697e-07	0.09452	NA	0.069	10199	NA	1e-05
family.ClostridialesvadinBB60group.id.11286	PGC consortium	rs34088226	A	G	-0.117807	0.00620074	0.026924	0.0279	7.66216e-06	0.8231	NA	0.0709	9716	NA	1e-05
family.ClostridialesvadinBB60group.id.11286	PGC consortium	rs55682560	C	T	-0.131519	-0.00850374	0.0261319	0.0249	4.97034e-07	0.7335	NA	0.084	9183	NA	1e-05
family.ClostridialesvadinBB60group.id.11286	PGC consortium	rs6588624	G	A	-0.0662317	0.0258	0.0138147	0.0135	1.79287e-06	0.05558	NA	0.481	10512	NA	1e-05
family.ClostridialesvadinBB60group.id.11286	PGC consortium	rs66714985	A	C	0.116908	0.00509699	0.0252447	0.0259	4.85334e-06	0.8443	NA	0.074	10512	NA	1e-05
family.ClostridialesvadinBB60group.id.11286	PGC consortium	rs7226487	A	G	-0.0643682	0.00239712	0.0138701	0.0138	3.58282e-06	0.86	NA	0.475	10505	NA	1e-05
family.ClostridialesvadinBB60group.id.11286	PGC consortium	rs7538034	T	G	-0.078598	-0.00979784	0.0165982	0.0172	2.36706e-06	0.569	NA	0.226	10420	NA	1e-05
family.ClostridialesvadinBB60group.id.11286	PGC consortium	rs7725895	A	G	-0.116224	9.9995e-05	0.0240367	0.0259	3.94356e-06	0.9973	NA	0.0714	10512	NA	1e-05
family.ClostridialesvadinBB60group.id.11286	PGC consortium	rs989682	A	G	0.070194	0.0200967	0.0155364	0.0153	6.8471e-06	0.1874	NA	0.27	10129	NA	1e-05
family.Coriobacteriaceae.id.811	PGC consortium	rs11250875	T	C	0.06075	0.0411036	0.0130939	0.0171	4.82844e-06	0.01656	NA	0.188	17690	NA	1e-05
family.Coriobacteriaceae.id.811	PGC consortium	rs11656361	A	C	0.0773006	-0.00369682	0.017553	0.0233	8.02017e-06	0.8722	NA	0.124	16665	NA	1e-05
family.Coriobacteriaceae.id.811	PGC consortium	rs12974142	G	A	0.0789796	0.0437952	0.0177205	0.0259	8.51232e-06	0.09036	NA	0.098	17413	NA	1e-05
family.Coriobacteriaceae.id.811	PGC consortium	rs13307134	C	T	0.0565686	0.0425005	0.0126265	0.0163	7.79931e-06	0.009063	NA	0.229	17527	NA	1e-05
family.Coriobacteriaceae.id.811	PGC consortium	rs1397793	G	A	-0.0498855	-0.0148985	0.0112446	0.0155	9.77381e-06	0.3351	NA	0.338	17527	NA	1e-05
family.Coriobacteriaceae.id.811	PGC consortium	rs1816223	A	G	-0.0586265	0.0150955	0.0129006	0.0165	4.84114e-06	0.3618	NA	0.218	17688	NA	1e-05
family.Coriobacteriaceae.id.811	PGC consortium	rs240104	T	C	-0.0603429	-0.011597	0.0126849	0.0189	1.51603e-06	0.5417	NA	0.227	17577	NA	1e-05
family.Coriobacteriaceae.id.811	PGC consortium	rs2442778	G	A	-0.116408	-0.057004	0.0258545	0.0303	9.02703e-06	0.05947	NA	0.053	13472	NA	1e-05
family.Coriobacteriaceae.id.811	PGC consortium	rs34739816	G	T	0.0965017	-0.0141001	0.0207666	0.0257	3.88358e-06	0.583	NA	0.082	16593	NA	1e-05
family.Coriobacteriaceae.id.811	PGC consortium	rs45480394	T	G	-0.0504262	-0.00329542	0.0113307	0.0151	9.71448e-06	0.8258	NA	0.352	17413	NA	1e-05
family.Coriobacteriaceae.id.811	PGC consortium	rs4880783	G	T	0.056503	-0.0156962	0.0125055	0.0164	5.89507e-06	0.3389	NA	0.224	17691	NA	1e-05
family.Coriobacteriaceae.id.811	PGC consortium	rs719099	A	G	0.0778402	-0.011597	0.0155815	0.0202	5.43317e-07	0.5661	NA	0.134	17687	NA	1e-05
family.Coriobacteriaceae.id.811	PGC consortium	rs7540303	C	T	0.0483227	-0.00330453	0.0109062	0.0138	9.62148e-06	0.8129	NA	0.391	17691	NA	1e-05
family.Coriobacteriaceae.id.811	PGC consortium	rs7898585	T	C	0.0731501	-0.016597	0.0164186	0.0216	5.24671e-06	0.4414	NA	0.109	17691	NA	1e-05
family.Coriobacteriaceae.id.811	PGC consortium	rs8010111	G	A	-0.103377	0.0202027	0.0229286	0.0284	6.89624e-06	0.4776	NA	0.06	15996	NA	1e-05
family.Defluviitaleaceae.id.1924	PGC consortium	rs112893842	T	C	0.110761	0.0275957	0.0232545	0.0203	2.75032e-06	0.1735	NA	0.128	8203	NA	1e-05
family.Defluviitaleaceae.id.1924	PGC consortium	rs12122999	G	T	-0.0816766	-0.00459941	0.0180938	0.0182	6.1824e-06	0.7988	NA	0.27	7830	NA	1e-05
family.Defluviitaleaceae.id.1924	PGC consortium	rs1582238	T	C	0.0801923	0.00159872	0.0167061	0.0143	1.692e-06	0.911	NA	0.34	8002	NA	1e-05
family.Defluviitaleaceae.id.1924	PGC consortium	rs17051335	C	T	-0.134314	-0.035203	0.0292201	0.0256	4.58117e-06	0.1701	NA	0.075	8031	NA	1e-05
family.Defluviitaleaceae.id.1924	PGC consortium	rs4344384	G	T	0.0708803	-0.0369971	0.0156121	0.0138	5.86011e-06	0.007569	NA	0.476	8200	NA	1e-05
family.Defluviitaleaceae.id.1924	PGC consortium	rs540220	T	C	-0.123954	0.0170046	0.0289814	0.0239	9.48137e-06	0.4766	NA	0.0863	7887	NA	1e-05
family.Defluviitaleaceae.id.1924	PGC consortium	rs72731813	C	T	-0.149751	0.0226956	0.0293415	0.0254	2.75777e-07	0.3712	NA	0.08	7786	NA	1e-05
family.Defluviitaleaceae.id.1924	PGC consortium	rs9608282	T	G	0.139014	0.00489799	0.0299429	0.026	4.60831e-06	0.8513	NA	0.0817	7736	NA	1e-05
family.Defluviitaleaceae.id.1924	PGC consortium	rs9725395	A	G	-0.138357	-0.0464	0.0295185	0.0263	3.4137e-06	0.07798	NA	0.0822	8031	NA	1e-05
family.Desulfovibrionaceae.id.3169	PGC consortium	rs112381107	C	T	0.211435	-0.0218006	0.0456962	0.0359	2.81875e-06	0.5436	NA	0.041	4455	NA	1e-05
family.Desulfovibrionaceae.id.3169	PGC consortium	rs11599763	T	C	-0.0555931	-0.00180162	0.0117493	0.0167	2.49704e-06	0.9118	NA	0.382	15142	NA	1e-05
family.Desulfovibrionaceae.id.3169	PGC consortium	rs17791387	A	G	-0.0729251	0.0349037	0.0154381	0.0185	2.09678e-06	0.05984	NA	0.181	15045	NA	1e-05
family.Desulfovibrionaceae.id.3169	PGC consortium	rs2838334	G	A	0.0571419	0.0303974	0.012423	0.0144	3.82375e-06	0.03413	NA	0.316	15142	NA	1e-05
family.Desulfovibrionaceae.id.3169	PGC consortium	rs3935584	C	T	-0.0525838	-0.00750179	0.0115757	0.0136	6.78137e-06	0.582	NA	0.48	15140	NA	1e-05
family.Desulfovibrionaceae.id.3169	PGC consortium	rs6058181	C	T	0.0834742	0.0335051	0.0166111	0.019	2.69912e-07	0.07768	NA	0.14	15074	NA	1e-05
family.Desulfovibrionaceae.id.3169	PGC consortium	rs72647048	T	C	-0.0770089	0.049999	0.017089	0.0204	9.60885e-06	0.0141	NA	0.121	15142	NA	1e-05
family.Desulfovibrionaceae.id.3169	PGC consortium	rs9928243	C	A	-0.0541732	-0.00459941	0.0117819	0.014	4.48478e-06	0.7427	NA	0.379	15141	NA	1e-05
family.Enterobacteriaceae.id.3469	PGC consortium	rs11026530	T	C	0.0822408	-0.025995	0.0186379	0.0226	9.42684e-06	0.2495	NA	0.114	13485	NA	1e-05
family.Enterobacteriaceae.id.3469	PGC consortium	rs2374342	C	A	0.0582927	-0.00479847	0.0126195	0.0138	4.51618e-06	0.7282	NA	0.38	13577	NA	1e-05
family.Enterobacteriaceae.id.3469	PGC consortium	rs504442	T	G	0.084159	0.0432032	0.0189479	0.0215	5.17092e-06	0.04414	NA	0.116	13578	NA	1e-05
family.Enterobacteriaceae.id.3469	PGC consortium	rs62210022	T	C	0.0701545	0.0109993	0.0155049	0.0173	5.30462e-06	0.5267	NA	0.193	13513	NA	1e-05
family.Enterobacteriaceae.id.3469	PGC consortium	rs62210023	A	G	0.0606754	0.00019998	0.0130125	0.0147	3.13163e-06	0.9882	NA	0.331	13515	NA	1e-05
family.Enterobacteriaceae.id.3469	PGC consortium	rs78143293	A	G	-0.0848521	0.00560427	0.0170415	0.0187	1.19564e-06	0.764	NA	0.164	13572	NA	1e-05
family.Erysipelotrichaceae.id.2149	PGC consortium	rs1074800	A	G	0.0492438	0.0101978	0.010887	0.0152	6.14583e-06	0.5042	NA	0.402	17789	NA	1e-05
family.Erysipelotrichaceae.id.2149	PGC consortium	rs10781552	C	T	-0.0552212	0.00849599	0.0116074	0.0155	2.33114e-06	0.5822	NA	0.281	17789	NA	1e-05
family.Erysipelotrichaceae.id.2149	PGC consortium	rs1884466	C	T	-0.0475363	0.0249999	0.0106939	0.014	9.52701e-06	0.07503	NA	0.375	18205	NA	1e-05
family.Erysipelotrichaceae.id.2149	PGC consortium	rs2300774	G	A	0.0524152	-0.00499749	0.0106784	0.014	8.95466e-07	0.7183	NA	0.39	18216	NA	1e-05
family.Erysipelotrichaceae.id.2149	PGC consortium	rs290833	T	G	-0.0497374	-0.023197	0.0111376	0.015	8.029e-06	0.1211	NA	0.363	17789	NA	1e-05
family.Erysipelotrichaceae.id.2149	PGC consortium	rs4078432	C	T	-0.0608929	0.0208968	0.0133764	0.0179	4.23104e-06	0.2429	NA	0.176	17789	NA	1e-05
family.Erysipelotrichaceae.id.2149	PGC consortium	rs56970041	T	G	0.0724144	0.00219758	0.0164471	0.0217	5.40344e-06	0.92	NA	0.11	18217	NA	1e-05
family.Erysipelotrichaceae.id.2149	PGC consortium	rs62504403	C	T	0.0681159	0.0299027	0.0127883	0.0198	1.12265e-07	0.1315	NA	0.224	16981	NA	1e-05
family.Erysipelotrichaceae.id.2149	PGC consortium	rs7234058	T	C	-0.0945759	-0.0116982	0.0194091	0.0241	9.12341e-07	0.6277	NA	0.0899	16874	NA	1e-05
family.Erysipelotrichaceae.id.2149	PGC consortium	rs8003149	C	T	0.0538798	-0.0192044	0.0116888	0.015	4.08475e-06	0.2003	NA	0.283	18213	NA	1e-05
family.FamilyXI.id.1936	PGC consortium	rs10759623	C	T	-0.162115	-0.0110982	0.032151	0.0184	5.78312e-07	0.5481	NA	0.171	3156	NA	1e-05
family.FamilyXI.id.1936	PGC consortium	rs11547158	A	G	-0.177599	-0.0186019	0.0372795	0.0196	2.70219e-06	0.3433	NA	0.145	3133	NA	1e-05
family.FamilyXI.id.1936	PGC consortium	rs17379710	T	C	-0.116383	-0.00020002	0.0252125	0.0137	3.97107e-06	0.9889	NA	0.429	3156	NA	1e-05
family.FamilyXI.id.1936	PGC consortium	rs2155352	A	G	-0.150538	0.0107025	0.0302319	0.0169	6.63432e-07	0.5261	NA	0.214	3150	NA	1e-05
family.FamilyXI.id.1936	PGC consortium	rs2156611	T	C	-0.112486	-0.0104039	0.0251099	0.0135	9.42661e-06	0.4441	NA	0.464	3155	NA	1e-05
family.FamilyXI.id.1936	PGC consortium	rs3733511	A	G	0.128253	0.0239997	0.0274718	0.015	3.38554e-06	0.1082	NA	0.288	3156	NA	1e-05
family.FamilyXI.id.1936	PGC consortium	rs488164	T	G	0.117998	0.041497	0.025516	0.0138	4.79785e-06	0.002598	NA	0.39	3149	NA	1e-05
family.FamilyXI.id.1936	PGC consortium	rs697771	A	G	-0.117677	0.0192044	0.0251491	0.0136	3.19372e-06	0.1586	NA	0.441	3152	NA	1e-05
family.FamilyXIII.id.1957	PGC consortium	rs10404377	C	A	-0.0503183	0.0383979	0.011165	0.0165	6.99027e-06	0.02017	NA	0.448	16269	NA	1e-05
family.FamilyXIII.id.1957	PGC consortium	rs118170811	A	G	0.151619	0.036004	0.0317112	0.032	1.80357e-06	0.26	NA	0.0538	9645	NA	1e-05
family.FamilyXIII.id.1957	PGC consortium	rs13142827	T	C	-0.0632508	0.0533986	0.0137033	0.0163	2.69451e-06	0.001069	NA	0.212	16269	NA	1e-05
family.FamilyXIII.id.1957	PGC consortium	rs1887048	G	A	0.0579979	-0.0214973	0.0129602	0.0179	9.65391e-06	0.2291	NA	0.23	16717	NA	1e-05
family.FamilyXIII.id.1957	PGC consortium	rs482905	G	T	0.0596528	-0.0115036	0.012717	0.0159	3.72345e-06	0.4692	NA	0.237	16737	NA	1e-05
family.FamilyXIII.id.1957	PGC consortium	rs66753613	G	A	0.0651136	0.0108992	0.0144251	0.0192	8.08288e-06	0.5702	NA	0.194	16269	NA	1e-05
family.FamilyXIII.id.1957	PGC consortium	rs6797051	C	T	-0.0805984	-0.0335025	0.0171364	0.0212	4.89281e-06	0.1147	NA	0.117	16737	NA	1e-05
family.FamilyXIII.id.1957	PGC consortium	rs7514702	T	C	-0.0663236	0.0182033	0.0141626	0.0183	3.91642e-06	0.3217	NA	0.162	16737	NA	1e-05
family.Lachnospiraceae.id.1987	PGC consortium	rs10402491	C	T	0.0661701	0.036104	0.014851	0.0202	7.58351e-06	0.07394	NA	0.13	18334	NA	1e-05
family.Lachnospiraceae.id.1987	PGC consortium	rs11139361	T	C	0.0494463	0.00870203	0.0110503	0.0141	4.26262e-06	0.5356	NA	0.355	18333	NA	1e-05
family.Lachnospiraceae.id.1987	PGC consortium	rs112040820	A	G	0.0549584	-0.0112025	0.0117086	0.0149	2.41836e-06	0.4524	NA	0.315	17512	NA	1e-05
family.Lachnospiraceae.id.1987	PGC consortium	rs11841382	G	T	-0.0718128	0.00889948	0.017462	0.0247	9.57773e-06	0.7172	NA	0.08	18340	NA	1e-05
family.Lachnospiraceae.id.1987	PGC consortium	rs11979110	T	C	-0.0500924	-0.00599795	0.0105069	0.0137	1.81843e-06	0.6594	NA	0.497	18339	NA	1e-05
family.Lachnospiraceae.id.1987	PGC consortium	rs1205443	A	G	0.0501415	-0.0128016	0.0112157	0.0154	7.28844e-06	0.4044	NA	0.349	17779	NA	1e-05
family.Lachnospiraceae.id.1987	PGC consortium	rs12760724	A	C	-0.0484566	0.00649884	0.0107934	0.014	7.26734e-06	0.643	NA	0.388	18340	NA	1e-05
family.Lachnospiraceae.id.1987	PGC consortium	rs13005175	A	G	0.0993483	0.0659001	0.0218395	0.0289	8.37071e-06	0.02269	NA	0.0607	16893	NA	1e-05
family.Lachnospiraceae.id.1987	PGC consortium	rs146660815	T	C	-0.215114	-0.00329542	0.0476778	0.0348	6.53238e-06	0.9249	NA	0.0437	4112	NA	1e-05
family.Lachnospiraceae.id.1987	PGC consortium	rs2159863	A	G	-0.0585831	-0.010697	0.0128742	0.0165	3.69557e-06	0.5148	NA	0.216	18340	NA	1e-05
family.Lachnospiraceae.id.1987	PGC consortium	rs2910921	T	C	0.160302	0.0329995	0.035832	0.0332	8.41974e-06	0.3201	NA	0.0452	6549	NA	1e-05
family.Lachnospiraceae.id.1987	PGC consortium	rs3127230	C	T	-0.0503537	-0.00380276	0.0112201	0.0144	6.20325e-06	0.793	NA	0.33	18340	NA	1e-05
family.Lachnospiraceae.id.1987	PGC consortium	rs35524804	T	C	-0.0607481	0.00380276	0.0125216	0.0186	2.44999e-06	0.8395	NA	0.234	17859	NA	1e-05
family.Lachnospiraceae.id.1987	PGC consortium	rs4545208	C	T	-0.0489826	-0.0100988	0.0106445	0.014	4.74289e-06	0.4696	NA	0.518	17859	NA	1e-05
family.Lachnospiraceae.id.1987	PGC consortium	rs7359994	T	C	-0.0503142	-0.00230265	0.0112482	0.0141	5.35899e-06	0.8688	NA	0.359	18340	NA	1e-05
family.Lachnospiraceae.id.1987	PGC consortium	rs959845	C	T	-0.0493666	0.0209989	0.0107801	0.0157	5.1695e-06	0.1813	NA	0.415	17859	NA	1e-05
family.Lachnospiraceae.id.1987	PGC consortium	rs9929145	G	A	-0.125721	-0.0467977	0.0245233	0.0307	2.83594e-07	0.1275	NA	0.054	15866	NA	1e-05
family.Lactobacillaceae.id.1836	PGC consortium	rs11674854	C	T	-0.0830224	-0.0126003	0.0175267	0.0156	2.59545e-06	0.4197	NA	0.401	6750	NA	1e-05
family.Lactobacillaceae.id.1836	PGC consortium	rs1530559	G	A	0.0772453	-0.0162965	0.0176921	0.0169	9.65254e-06	0.3342	NA	0.371	6750	NA	1e-05
family.Lactobacillaceae.id.1836	PGC consortium	rs16861661	G	A	-0.193287	0.00930314	0.0379293	0.0305	2.70131e-07	0.7597	NA	0.068	5385	NA	1e-05
family.Lactobacillaceae.id.1836	PGC consortium	rs62314653	C	A	0.177082	-0.0709989	0.0392269	0.0344	6.5919e-06	0.03931	NA	0.058	6016	NA	1e-05
family.Lactobacillaceae.id.1836	PGC consortium	rs74599091	A	G	0.191613	0.0430978	0.0425039	0.0309	7.69522e-06	0.1624	NA	0.0536	4951	NA	1e-05
family.Lactobacillaceae.id.1836	PGC consortium	rs768253	T	G	-0.0792344	-0.00910129	0.0170604	0.0137	3.60763e-06	0.5064	NA	0.41	7059	NA	1e-05
family.Lactobacillaceae.id.1836	PGC consortium	rs820999	T	G	-0.0758291	-0.0010005	0.0170151	0.0136	8.88562e-06	0.9401	NA	0.429	7058	NA	1e-05
family.Lactobacillaceae.id.1836	PGC consortium	rs921925	A	C	0.0999419	0.00789872	0.0201687	0.0168	5.77195e-07	0.6362	NA	0.213	7053	NA	1e-05
family.Lactobacillaceae.id.1836	PGC consortium	rs9345899	A	G	-0.124042	-0.0158957	0.0278946	0.0224	9.4459e-06	0.4778	NA	0.105	6602	NA	1e-05
family.Methanobacteriaceae.id.121	PGC consortium	rs10202904	T	G	-0.121754	-0.00619918	0.0235357	0.0139	3.0143e-07	0.6542	NA	0.408	3695	NA	1e-05
family.Methanobacteriaceae.id.121	PGC consortium	rs10424197	G	A	-0.111274	0.00709511	0.0247517	0.0153	9.27887e-06	0.6433	NA	0.329	3698	NA	1e-05
family.Methanobacteriaceae.id.121	PGC consortium	rs4257531	G	A	0.164498	0.0421041	0.0364959	0.0214	7.44344e-06	0.04876	NA	0.145	3162	NA	1e-05
family.Methanobacteriaceae.id.121	PGC consortium	rs56131665	G	A	0.178661	-0.00929665	0.039298	0.0238	6.17992e-06	0.6971	NA	0.095	3572	NA	1e-05
family.Methanobacteriaceae.id.121	PGC consortium	rs6508769	T	C	0.153519	0.00890027	0.0344519	0.0203	8.22529e-06	0.6618	NA	0.145	3319	NA	1e-05
family.Methanobacteriaceae.id.121	PGC consortium	rs6776814	T	C	-0.199566	-0.00160128	0.0411825	0.025	1.63062e-06	0.9501	NA	0.0824	3385	NA	1e-05
family.Methanobacteriaceae.id.121	PGC consortium	rs73068003	G	T	-0.15814	0.0643999	0.0351803	0.0207	8.44583e-06	0.001844	NA	0.123	3692	NA	1e-05
family.Methanobacteriaceae.id.121	PGC consortium	rs73457410	A	G	0.21534	0.0114047	0.0436695	0.0263	1.40855e-06	0.663	NA	0.0741	3498	NA	1e-05
family.Methanobacteriaceae.id.121	PGC consortium	rs75208022	C	T	-0.227245	-0.00279609	0.048763	0.0248	5.92103e-06	0.9091	NA	0.081	3203	NA	1e-05
family.Methanobacteriaceae.id.121	PGC consortium	rs894996	C	A	0.216999	0.00879859	0.0449076	0.0307	1.87557e-06	0.7757	NA	0.075	3582	NA	1e-05
family.Methanobacteriaceae.id.121	PGC consortium	rs9532770	C	T	0.124359	0.00260339	0.0278183	0.0185	9.33863e-06	0.8889	NA	0.255	3319	NA	1e-05
family.Oxalobacteraceae.id.2966	PGC consortium	rs111966731	T	C	0.204031	-0.063302	0.0445746	0.0273	4.56318e-06	0.02032	NA	0.0707	4387	NA	1e-05
family.Oxalobacteraceae.id.2966	PGC consortium	rs11246212	T	C	0.13607	0.00179838	0.0291797	0.021	4.50836e-06	0.9328	NA	0.136	5130	NA	1e-05
family.Oxalobacteraceae.id.2966	PGC consortium	rs12002250	A	C	0.196145	-0.0162005	0.044523	0.0321	5.53202e-06	0.6145	NA	0.0529	4726	NA	1e-05
family.Oxalobacteraceae.id.2966	PGC consortium	rs1569853	T	C	-0.140043	0.0132025	0.0281704	0.0188	7.45179e-07	0.4814	NA	0.151	4997	NA	1e-05
family.Oxalobacteraceae.id.2966	PGC consortium	rs17138946	G	T	-0.189444	-0.00770028	0.0430248	0.0294	8.09008e-06	0.7944	NA	0.058	4776	NA	1e-05
family.Oxalobacteraceae.id.2966	PGC consortium	rs36057338	G	T	0.181604	0.014596	0.0398742	0.0276	6.25787e-06	0.5967	NA	0.068	4738	NA	1e-05
family.Oxalobacteraceae.id.2966	PGC consortium	rs4428215	G	A	0.12561	0.0163022	0.0230053	0.0158	4.87931e-08	0.3033	NA	0.234	5167	NA	1e-05
family.Oxalobacteraceae.id.2966	PGC consortium	rs561239	A	G	0.105525	0.00330453	0.0236769	0.0172	7.1938e-06	0.8486	NA	0.234	4989	NA	1e-05
family.Oxalobacteraceae.id.2966	PGC consortium	rs6000536	C	T	-0.118383	0.0303974	0.0241355	0.0179	7.38718e-07	0.08926	NA	0.202	5166	NA	1e-05
family.Oxalobacteraceae.id.2966	PGC consortium	rs62435498	C	A	0.181521	0.0176956	0.0400608	0.0296	7.45831e-06	0.5492	NA	0.065	4780	NA	1e-05
family.Oxalobacteraceae.id.2966	PGC consortium	rs736744	C	T	0.105642	-0.00400198	0.0200648	0.0139	1.49416e-07	0.7734	NA	0.388	5167	NA	1e-05
family.Oxalobacteraceae.id.2966	PGC consortium	rs80330081	A	C	-0.18756	0.094801	0.0423688	0.0278	6.63998e-06	0.0006379	NA	0.0605	4672	NA	1e-05
family.Oxalobacteraceae.id.2966	PGC consortium	rs934049	G	A	0.109751	-0.0143959	0.0238636	0.0194	4.21147e-06	0.4582	NA	0.217	4951	NA	1e-05
family.Pasteurellaceae.id.3689	PGC consortium	rs10965428	C	A	-0.119902	-0.0374981	0.0258219	0.0243	4.29151e-06	0.1234	NA	0.085	8873	NA	1e-05
family.Pasteurellaceae.id.3689	PGC consortium	rs111582866	G	A	-0.113957	-0.00699547	0.0256403	0.0229	7.06627e-06	0.7591	NA	0.108	8616	NA	1e-05
family.Pasteurellaceae.id.3689	PGC consortium	rs12050685	A	G	-0.0670948	-0.00040008	0.015239	0.0137	9.18513e-06	0.976	NA	0.405	9411	NA	1e-05
family.Pasteurellaceae.id.3689	PGC consortium	rs16970009	A	G	0.187381	-0.0323992	0.0429572	0.0328	7.31531e-06	0.3237	NA	0.0461	4703	NA	1e-05
family.Pasteurellaceae.id.3689	PGC consortium	rs35510	A	G	0.122729	0.0355988	0.0264958	0.0239	4.01576e-06	0.1353	NA	0.0907	8671	NA	1e-05
family.Pasteurellaceae.id.3689	PGC consortium	rs4822728	T	C	0.0685479	-0.0117993	0.0149032	0.0151	4.71847e-06	0.4324	NA	0.377	9412	NA	1e-05
family.Pasteurellaceae.id.3689	PGC consortium	rs6972479	A	G	-0.0781862	-0.0145047	0.0175366	0.0172	7.74817e-06	0.4005	NA	0.258	8616	NA	1e-05
family.Pasteurellaceae.id.3689	PGC consortium	rs72756943	G	A	0.13988	0.014799	0.0303029	0.0255	3.35218e-06	0.5623	NA	0.089	8020	NA	1e-05
family.Pasteurellaceae.id.3689	PGC consortium	rs76022354	C	T	0.24289	0.0256974	0.0500406	0.032	1.82858e-06	0.4226	NA	0.047	3692	NA	1e-05
family.Pasteurellaceae.id.3689	PGC consortium	rs78909003	T	C	-0.241159	0.0199007	0.0498372	0.03	2.04893e-06	0.5068	NA	0.0562	3638	NA	1e-05
family.Pasteurellaceae.id.3689	PGC consortium	rs9382510	C	T	-0.0881865	-0.0178006	0.0169965	0.0164	2.476e-07	0.278	NA	0.237	9410	NA	1e-05
family.Pasteurellaceae.id.3689	PGC consortium	rs9895850	T	C	-0.176406	0.0147014	0.041017	0.0328	9.08251e-06	0.6549	NA	0.0453	4737	NA	1e-05
family.Pasteurellaceae.id.3689	PGC consortium	rs9938097	T	C	-0.0710386	-0.026498	0.0158024	0.0153	8.22604e-06	0.08251	NA	0.333	9402	NA	1e-05
family.Peptococcaceae.id.2024	PGC consortium	rs117452796	A	G	-0.257982	0.0301023	0.0549569	0.0316	3.15296e-06	0.3405	NA	0.054	3161	NA	1e-05
family.Peptococcaceae.id.2024	PGC consortium	rs12144792	C	T	0.064399	-0.00580313	0.0141246	0.014	5.82242e-06	0.6794	NA	0.395	10718	NA	1e-05
family.Peptococcaceae.id.2024	PGC consortium	rs12634826	T	G	-0.0739885	0.00550482	0.0150931	0.0172	1.01109e-06	0.7512	NA	0.305	10381	NA	1e-05
family.Peptococcaceae.id.2024	PGC consortium	rs12992764	T	G	0.0684213	-0.00460057	0.0141137	0.0146	1.46158e-06	0.7531	NA	0.403	10444	NA	1e-05
family.Peptococcaceae.id.2024	PGC consortium	rs150600492	A	C	0.135774	0.0315956	0.0289757	0.0277	2.31305e-06	0.254	NA	0.0706	9761	NA	1e-05
family.Peptococcaceae.id.2024	PGC consortium	rs35703006	G	T	0.0812655	0.00310481	0.0164355	0.0164	4.94775e-07	0.8519	NA	0.23	10715	NA	1e-05
family.Peptococcaceae.id.2024	PGC consortium	rs4990837	A	G	0.0910387	-0.00339576	0.0185869	0.0191	1.74194e-06	0.8587	NA	0.147	10718	NA	1e-05
family.Peptococcaceae.id.2024	PGC consortium	rs75430375	C	T	-0.147941	0.0344983	0.0317498	0.0277	3.40849e-06	0.213	NA	0.067	8375	NA	1e-05
family.Peptococcaceae.id.2024	PGC consortium	rs75898026	A	G	-0.0821779	-0.00680309	0.0173541	0.0202	2.0221e-06	0.7348	NA	0.198	10444	NA	1e-05
family.Peptostreptococcaceae.id.2042	PGC consortium	rs10805326	G	A	0.0566637	0.00480151	0.012276	0.0147	4.03396e-06	0.7466	NA	0.302	16061	NA	1e-05
family.Peptostreptococcaceae.id.2042	PGC consortium	rs117020988	C	T	0.182411	0.0471021	0.0372126	0.0309	1.02794e-06	0.1271	NA	0.049	6831	NA	1e-05
family.Peptostreptococcaceae.id.2042	PGC consortium	rs12377846	C	A	-0.252	0.0235041	0.0511627	0.0333	7.26254e-07	0.4796	NA	0.048	3736	NA	1e-05
family.Peptostreptococcaceae.id.2042	PGC consortium	rs12986312	T	G	0.0571818	0.0275957	0.0125947	0.0151	5.76718e-06	0.06757	NA	0.29	15970	NA	1e-05
family.Peptostreptococcaceae.id.2042	PGC consortium	rs1467258	G	A	0.072584	0.0343016	0.0162321	0.0213	7.89804e-06	0.1063	NA	0.147	15584	NA	1e-05
family.Peptostreptococcaceae.id.2042	PGC consortium	rs1520207	C	T	0.0525658	-0.00249688	0.0112476	0.0136	3.16548e-06	0.8547	NA	0.424	16057	NA	1e-05
family.Peptostreptococcaceae.id.2042	PGC consortium	rs4692811	C	T	0.0642075	0.0226956	0.0126913	0.0156	4.21123e-07	0.1439	NA	0.251	16061	NA	1e-05
family.Peptostreptococcaceae.id.2042	PGC consortium	rs59865771	C	T	-0.0573764	-0.00999983	0.0127192	0.0162	7.69029e-06	0.5341	NA	0.259	16040	NA	1e-05
family.Peptostreptococcaceae.id.2042	PGC consortium	rs61841503	G	A	0.0919658	-0.0518996	0.0161331	0.019	9.8012e-09	0.00641	NA	0.154	15333	NA	1e-05
family.Peptostreptococcaceae.id.2042	PGC consortium	rs6721459	A	G	0.0509823	0.0315956	0.0111975	0.0135	5.07756e-06	0.01919	NA	0.512	16061	NA	1e-05
family.Peptostreptococcaceae.id.2042	PGC consortium	rs77540684	T	G	0.106725	-0.0454996	0.0245638	0.0292	8.13712e-06	0.1189	NA	0.0657	13495	NA	1e-05
family.Peptostreptococcaceae.id.2042	PGC consortium	rs9573937	A	G	-0.0693637	0.0184979	0.0142907	0.0168	1.70589e-06	0.271	NA	0.197	16061	NA	1e-05
family.Porphyromonadaceae.id.943	PGC consortium	rs10965204	A	G	-0.0642228	0.0131038	0.0132336	0.0178	1.0413e-06	0.4624	NA	0.205	17547	NA	1e-05
family.Porphyromonadaceae.id.943	PGC consortium	rs12486680	A	C	0.0984639	-0.0193969	0.0218573	0.0284	4.29086e-06	0.4929	NA	0.0612	17108	NA	1e-05
family.Porphyromonadaceae.id.943	PGC consortium	rs17065783	A	G	-0.059133	-0.00409839	0.0122235	0.0155	1.79351e-06	0.7892	NA	0.253	18028	NA	1e-05
family.Porphyromonadaceae.id.943	PGC consortium	rs1980561	A	G	-0.0485289	0.00370313	0.0109284	0.0139	8.94542e-06	0.7898	NA	0.369	18028	NA	1e-05
family.Porphyromonadaceae.id.943	PGC consortium	rs35233670	T	C	-0.0473576	-0.00999983	0.010602	0.0136	7.90987e-06	0.4616	NA	0.439	18024	NA	1e-05
family.Porphyromonadaceae.id.943	PGC consortium	rs35961441	A	C	0.0915257	0.0150955	0.0207306	0.025	8.37393e-06	0.547	NA	0.0795	16374	NA	1e-05
family.Porphyromonadaceae.id.943	PGC consortium	rs6953849	A	G	0.0718149	-0.00800193	0.0150724	0.0187	2.4448e-06	0.6683	NA	0.153	18028	NA	1e-05
family.Porphyromonadaceae.id.943	PGC consortium	rs864093	A	C	-0.0527939	0.0284028	0.0117499	0.015	9.598e-06	0.05824	NA	0.276	18027	NA	1e-05
family.Porphyromonadaceae.id.943	PGC consortium	rs9580476	C	T	-0.110349	-0.0377003	0.0243846	0.0318	4.11387e-06	0.236	NA	0.059	12580	NA	1e-05
family.Prevotellaceae.id.960	PGC consortium	rs12057990	C	T	0.0589878	0.0244976	0.0132268	0.0154	8.9748e-06	0.1105	NA	0.257	14867	NA	1e-05
family.Prevotellaceae.id.960	PGC consortium	rs12118202	T	C	-0.0751986	-0.0112025	0.0147265	0.0164	5.54234e-07	0.4961	NA	0.213	14869	NA	1e-05
family.Prevotellaceae.id.960	PGC consortium	rs13069367	A	C	-0.0539768	0.0115036	0.0119687	0.0141	7.39489e-06	0.4163	NA	0.366	14860	NA	1e-05
family.Prevotellaceae.id.960	PGC consortium	rs148376875	T	G	0.084515	-0.0144032	0.0179163	0.0257	2.08029e-06	0.5757	NA	0.127	14289	NA	1e-05
family.Prevotellaceae.id.960	PGC consortium	rs2206482	T	G	-0.0569105	0.00489799	0.0117486	0.0136	1.30377e-06	0.7209	NA	0.448	14808	NA	1e-05
family.Prevotellaceae.id.960	PGC consortium	rs2278540	G	A	0.0554249	-0.00330453	0.0123265	0.0148	8.43592e-06	0.8244	NA	0.334	14847	NA	1e-05
family.Prevotellaceae.id.960	PGC consortium	rs3758087	T	C	0.0564199	0.0477992	0.0124655	0.0146	8.60581e-06	0.001068	NA	0.325	14871	NA	1e-05
family.Prevotellaceae.id.960	PGC consortium	rs3860225	A	G	0.083936	-0.0105959	0.0167936	0.021	5.49682e-07	0.6155	NA	0.122	14871	NA	1e-05
family.Prevotellaceae.id.960	PGC consortium	rs4493272	T	C	-0.0604992	-0.00270365	0.0118027	0.0136	3.02312e-07	0.8418	NA	0.426	14867	NA	1e-05
family.Prevotellaceae.id.960	PGC consortium	rs4685827	T	C	-0.0679529	-0.00719583	0.0145407	0.0174	2.77192e-06	0.6773	NA	0.191	14867	NA	1e-05
family.Prevotellaceae.id.960	PGC consortium	rs7252711	A	G	-0.0740876	0.0305971	0.0161926	0.0194	5.56586e-06	0.1146	NA	0.142	14540	NA	1e-05
family.Prevotellaceae.id.960	PGC consortium	rs7975087	C	A	-0.0601448	-0.0118001	0.0135454	0.0157	7.59459e-06	0.4524	NA	0.244	14871	NA	1e-05
family.Prevotellaceae.id.960	PGC consortium	rs912860	G	A	-0.229046	-0.00249688	0.0483124	0.0472	9.2992e-07	0.9583	NA	0.023	3479	NA	1e-05
family.Prevotellaceae.id.960	PGC consortium	rs9586501	G	A	0.0592681	-0.0028958	0.0127329	0.0151	2.58988e-06	0.8463	NA	0.293	14868	NA	1e-05
family.Prevotellaceae.id.960	PGC consortium	rs9958960	G	A	-0.0914807	-0.0030952	0.0173611	0.02	1.06324e-07	0.8783	NA	0.14	14061	NA	1e-05
family.Rhodospirillaceae.id.2717	PGC consortium	rs1035406	G	A	-0.11354	-0.0402971	0.0250863	0.0225	5.84451e-06	0.07308	NA	0.107	8483	NA	1e-05
family.Rhodospirillaceae.id.2717	PGC consortium	rs11591293	G	T	0.0743184	0.00280393	0.0158724	0.0138	2.67148e-06	0.839	NA	0.391	8500	NA	1e-05
family.Rhodospirillaceae.id.2717	PGC consortium	rs1549633	A	C	0.0999312	-0.0335981	0.0218634	0.0199	4.70392e-06	0.0906	NA	0.142	8010	NA	1e-05
family.Rhodospirillaceae.id.2717	PGC consortium	rs1923415	A	G	-0.0999238	0.0077995	0.0227326	0.0208	9.63701e-06	0.7056	NA	0.122	8501	NA	1e-05
family.Rhodospirillaceae.id.2717	PGC consortium	rs3754624	C	T	0.0971389	0.0129029	0.0200064	0.0174	1.7148e-06	0.4567	NA	0.183	8496	NA	1e-05
family.Rhodospirillaceae.id.2717	PGC consortium	rs4278423	T	C	0.107529	0.0295976	0.0235725	0.0211	3.12021e-06	0.1608	NA	0.116	8501	NA	1e-05
family.Rhodospirillaceae.id.2717	PGC consortium	rs55876211	C	T	-0.0911851	0.00729656	0.0196395	0.0174	2.86679e-06	0.6758	NA	0.184	8494	NA	1e-05
family.Rhodospirillaceae.id.2717	PGC consortium	rs6679026	T	C	0.111984	0.0199007	0.0251088	0.0218	9.94679e-06	0.3624	NA	0.107	8497	NA	1e-05
family.Rhodospirillaceae.id.2717	PGC consortium	rs6790948	C	T	-0.128679	0.0217958	0.0288507	0.0268	9.32768e-06	0.417	NA	0.071	8499	NA	1e-05
family.Rhodospirillaceae.id.2717	PGC consortium	rs7001029	C	T	0.117366	-0.0243023	0.0261324	0.0234	5.3475e-06	0.2991	NA	0.1	8044	NA	1e-05
family.Rhodospirillaceae.id.2717	PGC consortium	rs72714493	A	G	0.0816858	0.00960374	0.0180791	0.0163	7.34924e-06	0.5534	NA	0.242	8497	NA	1e-05
family.Rhodospirillaceae.id.2717	PGC consortium	rs74354280	C	T	-0.0911896	0.00210221	0.0204907	0.0179	6.67295e-06	0.9066	NA	0.169	8501	NA	1e-05
family.Rhodospirillaceae.id.2717	PGC consortium	rs76784716	A	G	0.136049	0.00850374	0.0285767	0.0264	1.48988e-06	0.7473	NA	0.071	8498	NA	1e-05
family.Rhodospirillaceae.id.2717	PGC consortium	rs9813022	A	G	-0.0842444	0.0308977	0.0163583	0.0149	2.53124e-07	0.03833	NA	0.304	8498	NA	1e-05
family.Rikenellaceae.id.967	PGC consortium	rs10217435	C	T	-0.0883756	-0.0281014	0.0197506	0.0267	6.5076e-06	0.2912	NA	0.07	17679	NA	1e-05
family.Rikenellaceae.id.967	PGC consortium	rs10832801	A	C	-0.0534763	0.00509699	0.0122666	0.0178	7.50417e-06	0.7727	NA	0.272	17199	NA	1e-05
family.Rikenellaceae.id.967	PGC consortium	rs1939881	G	A	-0.105589	-0.0515957	0.0206213	0.028	5.64373e-07	0.06479	NA	0.066	17434	NA	1e-05
family.Rikenellaceae.id.967	PGC consortium	rs2447496	G	A	-0.0549203	0.0114958	0.0121904	0.0165	6.0861e-06	0.4865	NA	0.259	17199	NA	1e-05
family.Rikenellaceae.id.967	PGC consortium	rs2833282	G	A	0.0711137	0.00110061	0.0156966	0.021	4.31106e-06	0.9564	NA	0.126	17680	NA	1e-05
family.Rikenellaceae.id.967	PGC consortium	rs35909684	A	C	-0.0850181	0.0387013	0.0191539	0.0249	7.09826e-06	0.1203	NA	0.0809	17565	NA	1e-05
family.Rikenellaceae.id.967	PGC consortium	rs36021379	A	G	-0.0656005	-0.00680309	0.0144903	0.0188	7.1952e-06	0.7176	NA	0.187	17199	NA	1e-05
family.Rikenellaceae.id.967	PGC consortium	rs4264350	T	C	-0.0526393	-0.0034961	0.0108555	0.0136	1.34832e-06	0.7994	NA	0.413	17668	NA	1e-05
family.Rikenellaceae.id.967	PGC consortium	rs59663348	G	A	0.0570915	0.00599795	0.0125048	0.0167	6.12244e-06	0.7174	NA	0.211	17678	NA	1e-05
family.Rikenellaceae.id.967	PGC consortium	rs62532512	C	A	-0.0504257	0.0160989	0.0107399	0.014	2.76426e-06	0.2499	NA	0.451	17672	NA	1e-05
family.Rikenellaceae.id.967	PGC consortium	rs6744030	C	T	0.0696747	0.00140098	0.0157103	0.0202	9.31514e-06	0.9444	NA	0.136	17564	NA	1e-05
family.Rikenellaceae.id.967	PGC consortium	rs67705352	T	G	-0.0549688	-0.00719583	0.0110534	0.0145	6.57556e-07	0.6192	NA	0.392	17676	NA	1e-05
family.Rikenellaceae.id.967	PGC consortium	rs6837275	A	G	0.0570355	0.00870203	0.011887	0.0167	1.447e-06	0.6032	NA	0.285	17199	NA	1e-05
family.Rikenellaceae.id.967	PGC consortium	rs7242694	C	T	-0.0618674	-0.00870203	0.0134882	0.0214	5.80709e-06	0.6825	NA	0.204	17199	NA	1e-05
family.Rikenellaceae.id.967	PGC consortium	rs77885767	C	T	-0.156209	0.00369682	0.0336482	0.0317	2.84694e-06	0.9066	NA	0.049	8478	NA	1e-05
family.Rikenellaceae.id.967	PGC consortium	rs7832304	T	G	-0.0724262	0.00939572	0.016063	0.0203	8.70919e-06	0.6432	NA	0.125	16912	NA	1e-05
family.Rikenellaceae.id.967	PGC consortium	rs8130320	A	G	-0.048924	-0.0208049	0.0106843	0.0135	4.72745e-06	0.123	NA	0.443	17680	NA	1e-05
family.Rikenellaceae.id.967	PGC consortium	rs9389714	C	T	-0.0636841	0.0203966	0.0143416	0.019	8.79066e-06	0.2837	NA	0.148	17680	NA	1e-05
family.Rikenellaceae.id.967	PGC consortium	rs9578457	G	A	-0.141478	0.0403013	0.0315848	0.0322	3.99449e-06	0.211	NA	0.048	9400	NA	1e-05
family.Rikenellaceae.id.967	PGC consortium	rs9603208	G	T	0.0821173	-0.00219758	0.0159596	0.0217	1.91801e-07	0.9177	NA	0.107	17680	NA	1e-05
family.Ruminococcaceae.id.2050	PGC consortium	rs10093275	C	T	0.0534595	0.0114048	0.011677	0.0152	5.35228e-06	0.456	NA	0.28	18335	NA	1e-05
family.Ruminococcaceae.id.2050	PGC consortium	rs10166469	T	C	-0.053336	-0.00790113	0.0120209	0.0158	8.5216e-06	0.6161	NA	0.252	18314	NA	1e-05
family.Ruminococcaceae.id.2050	PGC consortium	rs1158100	A	G	-0.0490539	0.018596	0.0109865	0.0139	8.60858e-06	0.1794	NA	0.379	18333	NA	1e-05
family.Ruminococcaceae.id.2050	PGC consortium	rs1612733	T	C	0.108708	-0.0188974	0.0238006	0.032	4.22436e-06	0.5537	NA	0.0557	15016	NA	1e-05
family.Ruminococcaceae.id.2050	PGC consortium	rs17376049	T	C	0.0848534	-0.0286979	0.0172114	0.0222	7.29619e-07	0.1952	NA	0.109	18333	NA	1e-05
family.Ruminococcaceae.id.2050	PGC consortium	rs2113833	T	C	0.169146	0.0107025	0.0355009	0.0341	1.14466e-06	0.7526	NA	0.0412	4140	NA	1e-05
family.Ruminococcaceae.id.2050	PGC consortium	rs3009418	C	A	0.0927607	0.0296039	0.0210123	0.0271	8.69024e-06	0.2756	NA	0.078	16407	NA	1e-05
family.Ruminococcaceae.id.2050	PGC consortium	rs76724913	T	G	0.0901053	0.0152038	0.0203104	0.0269	9.60494e-06	0.5718	NA	0.0737	17516	NA	1e-05
family.Streptococcaceae.id.1850	PGC consortium	rs10028567	C	T	-0.0934027	-0.00119928	0.0190343	0.0241	3.72497e-06	0.9619	NA	0.087	16549	NA	1e-05
family.Streptococcaceae.id.1850	PGC consortium	rs11110281	T	C	-0.130554	-0.0403013	0.0225943	0.0273	1.40137e-08	0.14	NA	0.0668	15316	NA	1e-05
family.Streptococcaceae.id.1850	PGC consortium	rs16950051	A	G	0.107008	-0.0114958	0.0236973	0.0296	5.33808e-06	0.6968	NA	0.0617	14431	NA	1e-05
family.Streptococcaceae.id.1850	PGC consortium	rs2370083	G	T	-0.0842751	0.0347985	0.0184509	0.0253	4.25666e-06	0.1687	NA	0.09	16516	NA	1e-05
family.Streptococcaceae.id.1850	PGC consortium	rs28718126	A	G	0.109069	-0.0628014	0.0246868	0.0303	9.41035e-06	0.03809	NA	0.0573	13529	NA	1e-05
family.Streptococcaceae.id.1850	PGC consortium	rs2952251	A	G	-0.0639298	0.000699755	0.0126525	0.0155	3.72237e-07	0.9647	NA	0.258	16612	NA	1e-05
family.Streptococcaceae.id.1850	PGC consortium	rs35344081	G	A	0.0609349	0.00660174	0.0129703	0.0157	2.63845e-06	0.672	NA	0.244	16624	NA	1e-05
family.Streptococcaceae.id.1850	PGC consortium	rs4968759	A	G	-0.0544035	-0.00589736	0.0111271	0.0135	8.91881e-07	0.662	NA	0.443	16624	NA	1e-05
family.Streptococcaceae.id.1850	PGC consortium	rs57646748	G	A	-0.088021	0.00240288	0.019876	0.0271	7.88359e-06	0.9306	NA	0.068	16160	NA	1e-05
family.Streptococcaceae.id.1850	PGC consortium	rs6806351	T	C	-0.0619209	0.0202045	0.0135744	0.0169	6.93793e-06	0.2321	NA	0.222	16198	NA	1e-05
family.Streptococcaceae.id.1850	PGC consortium	rs72739637	A	G	0.0927983	0.00990082	0.0192021	0.0233	1.82163e-06	0.6695	NA	0.0997	15111	NA	1e-05
family.Streptococcaceae.id.1850	PGC consortium	rs77968078	G	A	-0.0993013	0.0187038	0.0224788	0.0275	7.9334e-06	0.4953	NA	0.065	15519	NA	1e-05
family.Streptococcaceae.id.1850	PGC consortium	rs7916711	A	G	0.0959639	0.00219758	0.021545	0.0284	6.32732e-06	0.9385	NA	0.0592	15515	NA	1e-05
family.Streptococcaceae.id.1850	PGC consortium	rs957755	T	G	-0.0642449	-0.0163022	0.0142702	0.0179	7.4151e-06	0.3618	NA	0.179	16627	NA	1e-05
family.Streptococcaceae.id.1850	PGC consortium	rs9903102	C	A	-0.0693015	-0.0259016	0.0154096	0.0197	4.91806e-06	0.1877	NA	0.145	16623	NA	1e-05
family.unknownfamily.id.1000001214	PGC consortium	rs11150282	T	C	0.098235	-0.00530404	0.0197127	0.0146	7.36053e-07	0.715	NA	0.314	5864	NA	1e-05
family.unknownfamily.id.1000001214	PGC consortium	rs113884518	T	C	-0.20591	-0.0209989	0.0455376	0.0335	7.73987e-06	0.5311	NA	0.0548	4434	NA	1e-05
family.unknownfamily.id.1000001214	PGC consortium	rs28678345	T	C	0.213083	0.0239997	0.0471377	0.0361	8.05953e-06	0.506	NA	0.0485	4315	NA	1e-05
family.unknownfamily.id.1000001214	PGC consortium	rs4129395	G	A	0.0904264	0.032203	0.0185253	0.0136	1.21742e-06	0.01765	NA	0.435	5878	NA	1e-05
family.unknownfamily.id.1000001214	PGC consortium	rs789069	A	C	-0.10413	-0.0103029	0.0234459	0.0183	6.50003e-06	0.5724	NA	0.167	5870	NA	1e-05
family.unknownfamily.id.1000001214	PGC consortium	rs8028558	A	G	0.08346	0.0215951	0.0188504	0.0137	9.78236e-06	0.1159	NA	0.404	5875	NA	1e-05
family.unknownfamily.id.1000001214	PGC consortium	rs9864379	T	C	-0.160521	-0.00260339	0.0292752	0.0209	4.65873e-08	0.9023	NA	0.119	5768	NA	1e-05
family.unknownfamily.id.1000005471	PGC consortium	rs114184530	T	C	-0.154545	0.0421012	0.0339992	0.0288	7.87502e-06	0.1441	NA	0.0555	7196	NA	1e-05
family.unknownfamily.id.1000005471	PGC consortium	rs11779863	G	A	-0.0772768	0.0031951	0.0172171	0.017	6.68845e-06	0.8507	NA	0.207	10353	NA	1e-05
family.unknownfamily.id.1000005471	PGC consortium	rs12566890	T	G	-0.103134	-0.00460057	0.0241775	0.0254	8.11201e-06	0.8552	NA	0.0908	10339	NA	1e-05
family.unknownfamily.id.1000005471	PGC consortium	rs13100746	C	T	0.0638979	0.0279983	0.0142685	0.014	7.28846e-06	0.04658	NA	0.384	10359	NA	1e-05
family.unknownfamily.id.1000005471	PGC consortium	rs17235252	T	C	-0.122002	0.0125015	0.0255463	0.0251	2.15879e-06	0.6192	NA	0.0868	9531	NA	1e-05
family.unknownfamily.id.1000005471	PGC consortium	rs3932485	C	T	0.0626209	0.0123965	0.0141623	0.0138	9.92857e-06	0.3712	NA	0.391	10359	NA	1e-05
family.unknownfamily.id.1000005471	PGC consortium	rs483881	G	A	-0.0872597	-0.0248975	0.0190712	0.0183	7.17825e-06	0.1728	NA	0.164	10359	NA	1e-05
family.unknownfamily.id.1000005471	PGC consortium	rs638542	G	A	-0.070592	-0.0255995	0.0157049	0.0147	5.17285e-06	0.0821	NA	0.301	9970	NA	1e-05
family.unknownfamily.id.1000005471	PGC consortium	rs74603314	T	C	0.230767	-0.0633978	0.0489701	0.0327	2.27641e-06	0.05261	NA	0.0549	4033	NA	1e-05
family.unknownfamily.id.1000005471	PGC consortium	rs76373661	G	A	0.0908218	0.00170145	0.0202986	0.02	5.15941e-06	0.9316	NA	0.132	10359	NA	1e-05
family.unknownfamily.id.1000005471	PGC consortium	rs7706512	G	A	0.0657351	-0.00330453	0.0138979	0.0141	2.27207e-06	0.8164	NA	0.505	10359	NA	1e-05
family.unknownfamily.id.1000005471	PGC consortium	rs7801843	A	G	-0.0869495	-0.0408012	0.0194509	0.019	9.46882e-06	0.03166	NA	0.149	10359	NA	1e-05
family.unknownfamily.id.1000005471	PGC consortium	rs7853673	G	A	-0.0624389	-0.0350968	0.0139833	0.0138	6.7325e-06	0.0112	NA	0.482	10359	NA	1e-05
family.unknownfamily.id.1000005471	PGC consortium	rs949341	G	A	0.0656602	-0.0098018	0.0147216	0.0143	7.73282e-06	0.4926	NA	0.351	10355	NA	1e-05
family.unknownfamily.id.1000006161	PGC consortium	rs11251024	G	A	0.104201	0.0289964	0.0206737	0.0139	6.62801e-07	0.03732	NA	0.357	5107	NA	1e-05
family.unknownfamily.id.1000006161	PGC consortium	rs11606187	A	G	-0.154539	-0.0600048	0.0326288	0.0227	3.30586e-06	0.008233	NA	0.104	5102	NA	1e-05
family.unknownfamily.id.1000006161	PGC consortium	rs12358808	G	T	-0.119662	-0.00809713	0.0255597	0.0164	5.30782e-06	0.6224	NA	0.214	5107	NA	1e-05
family.unknownfamily.id.1000006161	PGC consortium	rs13385922	T	C	0.0929494	-0.00800193	0.0201348	0.0142	3.96829e-06	0.5711	NA	0.394	5106	NA	1e-05
family.unknownfamily.id.1000006161	PGC consortium	rs166849	G	A	0.0911053	-0.0126003	0.0202239	0.0138	7.73898e-06	0.3593	NA	0.399	5107	NA	1e-05
family.unknownfamily.id.1000006161	PGC consortium	rs2172426	C	T	-0.10212	-0.0124028	0.0198947	0.0138	3.17425e-07	0.3665	NA	0.422	5099	NA	1e-05
family.unknownfamily.id.1000006161	PGC consortium	rs267959	A	G	0.0988612	-0.00820356	0.0209676	0.0144	2.61993e-06	0.5686	NA	0.32	5107	NA	1e-05
family.unknownfamily.id.1000006161	PGC consortium	rs60775321	T	C	-0.0962425	0.00999983	0.0213842	0.0155	7.1046e-06	0.5197	NA	0.318	5101	NA	1e-05
family.unknownfamily.id.1000006161	PGC consortium	rs72671304	T	C	0.172322	-0.0110003	0.0370028	0.0241	3.79578e-06	0.6477	NA	0.0849	4887	NA	1e-05
family.unknownfamily.id.1000006161	PGC consortium	rs7911787	G	T	-0.223071	0.0041988	0.0470232	0.031	3.38824e-06	0.8916	NA	0.05	3879	NA	1e-05
family.unknownfamily.id.1000006161	PGC consortium	rs8126061	T	C	-0.159135	0.0404027	0.0351904	0.0266	7.36334e-06	0.1279	NA	0.0709	5089	NA	1e-05
family.unknownfamily.id.1000006161	PGC consortium	rs9542068	T	C	0.0990709	0.0057037	0.0218149	0.0147	6.52339e-06	0.6997	NA	0.297	5107	NA	1e-05
family.Veillonellaceae.id.2172	PGC consortium	rs111810795	C	T	-0.0867108	0.00369682	0.0180573	0.0219	1.72927e-06	0.8673	NA	0.111	15605	NA	1e-05
family.Veillonellaceae.id.2172	PGC consortium	rs114889439	A	G	-0.253809	0.0269048	0.0539169	0.0363	6.19028e-06	0.4591	NA	0.0396	3268	NA	1e-05
family.Veillonellaceae.id.2172	PGC consortium	rs11700976	C	A	0.0503337	-0.00590255	0.0113763	0.0142	9.25376e-06	0.677	NA	0.489	15971	NA	1e-05
family.Veillonellaceae.id.2172	PGC consortium	rs12186441	G	A	0.208096	0.00930314	0.0453999	0.0312	4.52857e-06	0.7657	NA	0.052	5236	NA	1e-05
family.Veillonellaceae.id.2172	PGC consortium	rs12668619	A	G	0.055301	0.0030952	0.0117654	0.0141	2.57364e-06	0.8264	NA	0.351	15971	NA	1e-05
family.Veillonellaceae.id.2172	PGC consortium	rs12741784	C	T	-0.0621452	0.0062998	0.0119266	0.0147	1.28494e-07	0.6672	NA	0.363	15867	NA	1e-05
family.Veillonellaceae.id.2172	PGC consortium	rs1442060	G	A	-0.0514024	0.0484972	0.0112125	0.0153	4.50675e-06	0.001537	NA	0.488	15976	NA	1e-05
family.Veillonellaceae.id.2172	PGC consortium	rs1693340	T	C	0.0818934	0.00939572	0.018245	0.0212	9.25271e-06	0.6558	NA	0.121	15058	NA	1e-05
family.Veillonellaceae.id.2172	PGC consortium	rs2175069	A	G	-0.0526752	-0.00170145	0.0114886	0.0138	4.63558e-06	0.9041	NA	0.383	15976	NA	1e-05
family.Veillonellaceae.id.2172	PGC consortium	rs2561116	T	G	-0.083617	-0.0127003	0.0187159	0.024	7.88518e-06	0.5975	NA	0.0887	15976	NA	1e-05
family.Veillonellaceae.id.2172	PGC consortium	rs2585520	G	T	-0.0904972	-0.0341019	0.0200428	0.0258	5.26922e-06	0.1859	NA	0.078	15501	NA	1e-05
family.Veillonellaceae.id.2172	PGC consortium	rs4263802	G	A	0.050942	-0.0126003	0.0114921	0.0136	7.45003e-06	0.3542	NA	0.414	15976	NA	1e-05
family.Veillonellaceae.id.2172	PGC consortium	rs4461038	A	G	-0.0554965	0.00169856	0.0119467	0.0141	3.73474e-06	0.9038	NA	0.354	15973	NA	1e-05
family.Veillonellaceae.id.2172	PGC consortium	rs4797169	T	C	0.0587799	-0.013298	0.0128297	0.0158	4.49346e-06	0.3988	NA	0.252	15974	NA	1e-05
family.Veillonellaceae.id.2172	PGC consortium	rs61264131	A	C	0.202367	0.0139029	0.0464388	0.0324	6.74544e-06	0.6682	NA	0.0474	3075	NA	1e-05
family.Veillonellaceae.id.2172	PGC consortium	rs6692542	A	G	0.0534397	-0.0145047	0.0118254	0.0141	8.67975e-06	0.3031	NA	0.393	15976	NA	1e-05
family.Veillonellaceae.id.2172	PGC consortium	rs6909981	C	T	-0.0638697	0.0277001	0.0141765	0.0166	5.47618e-06	0.09503	NA	0.206	15976	NA	1e-05
family.Veillonellaceae.id.2172	PGC consortium	rs79535861	A	C	0.100666	0.0218985	0.0207016	0.0247	1.57687e-06	0.3763	NA	0.0836	15061	NA	1e-05
family.Veillonellaceae.id.2172	PGC consortium	rs9345168	C	A	0.0509102	0.00800193	0.0113253	0.0137	8.48887e-06	0.5581	NA	0.489	15976	NA	1e-05
family.Verrucomicrobiaceae.id.4036	PGC consortium	rs117107102	A	G	0.204683	0.0244975	0.0431573	0.0321	2.91821e-06	0.4448	NA	0.0491	4975	NA	1e-05
family.Verrucomicrobiaceae.id.4036	PGC consortium	rs11729256	T	C	0.0749798	0.0082955	0.0150177	0.0157	6.7309e-07	0.5976	NA	0.248	11861	NA	1e-05
family.Verrucomicrobiaceae.id.4036	PGC consortium	rs12908520	G	A	0.0619104	-0.0324962	0.0130946	0.014	2.15138e-06	0.01978	NA	0.443	11863	NA	1e-05
family.Verrucomicrobiaceae.id.4036	PGC consortium	rs2602429	C	T	0.0745516	0.0251024	0.0156195	0.0171	2.69939e-06	0.1422	NA	0.21	11690	NA	1e-05
family.Verrucomicrobiaceae.id.4036	PGC consortium	rs3995795	C	T	0.064218	-0.00529595	0.0140994	0.0153	5.02531e-06	0.7306	NA	0.318	11690	NA	1e-05
family.Verrucomicrobiaceae.id.4036	PGC consortium	rs4242783	G	A	0.0687992	-0.0160013	0.0147694	0.0155	2.75444e-06	0.3012	NA	0.27	11690	NA	1e-05
family.Verrucomicrobiaceae.id.4036	PGC consortium	rs4936098	A	G	0.0648691	0.00909848	0.0135928	0.0141	1.12929e-06	0.516	NA	0.377	11858	NA	1e-05
family.Verrucomicrobiaceae.id.4036	PGC consortium	rs61779207	G	A	-0.0758811	-0.00320486	0.0167762	0.0173	6.63029e-06	0.8517	NA	0.19	11591	NA	1e-05
family.Verrucomicrobiaceae.id.4036	PGC consortium	rs74542928	T	C	0.112124	0.0299956	0.0236422	0.0233	1.64613e-06	0.1987	NA	0.0917	11216	NA	1e-05
family.Verrucomicrobiaceae.id.4036	PGC consortium	rs9349825	A	G	-0.0704354	-0.00180162	0.0147128	0.0154	2.51287e-06	0.9047	NA	0.264	11858	NA	1e-05
family.Verrucomicrobiaceae.id.4036	PGC consortium	rs941682	G	A	-0.0631526	0.0316971	0.0143767	0.015	9.58114e-06	0.0341	NA	0.276	11809	NA	1e-05
family.Victivallaceae.id.2255	PGC consortium	rs11764871	G	T	0.127099	0.00520351	0.025656	0.0149	7.49289e-07	0.7277	NA	0.293	3909	NA	1e-05
family.Victivallaceae.id.2255	PGC consortium	rs1603450	T	C	-0.144369	-0.0292023	0.0299873	0.0198	2.27954e-06	0.1411	NA	0.144	3917	NA	1e-05
family.Victivallaceae.id.2255	PGC consortium	rs2944282	T	C	-0.124197	0.00400198	0.0257026	0.0149	1.56601e-06	0.7884	NA	0.312	3555	NA	1e-05
family.Victivallaceae.id.2255	PGC consortium	rs4396289	C	T	-0.152918	-0.0264959	0.0288525	0.0178	1.53782e-07	0.1355	NA	0.176	3913	NA	1e-05
family.Victivallaceae.id.2255	PGC consortium	rs61702987	T	C	0.145501	0.0160997	0.0300007	0.0192	3.07921e-06	0.4016	NA	0.17	3906	NA	1e-05
family.Victivallaceae.id.2255	PGC consortium	rs62570196	C	T	-0.246101	-0.0136958	0.0483077	0.027	2.69852e-07	0.6112	NA	0.073	3091	NA	1e-05
family.Victivallaceae.id.2255	PGC consortium	rs6545794	A	G	-0.197786	0.0400953	0.0410495	0.0276	5.97005e-07	0.1471	NA	0.0638	3916	NA	1e-05
family.Victivallaceae.id.2255	PGC consortium	rs7077363	G	A	0.148942	0.00619918	0.0318366	0.019	2.83376e-06	0.743	NA	0.149	3912	NA	1e-05
family.Victivallaceae.id.2255	PGC consortium	rs7314815	G	A	0.101088	0.0124978	0.0225594	0.0136	6.40086e-06	0.3569	NA	0.497	3912	NA	1e-05
genus..Clostridiuminnocuumgroup.id.14397	PGC consortium	rs10074000	T	C	-0.102648	0.00539542	0.0227508	0.0145	6.99943e-06	0.7073	NA	0.392	4048	NA	1e-05
genus..Clostridiuminnocuumgroup.id.14397	PGC consortium	rs10506058	A	G	0.0997048	0.00960374	0.0221926	0.0137	8.92443e-06	0.4815	NA	0.406	4163	NA	1e-05
genus..Clostridiuminnocuumgroup.id.14397	PGC consortium	rs1942371	G	A	-0.157938	-0.0278	0.034187	0.0253	4.06337e-06	0.2717	NA	0.128	3971	NA	1e-05
genus..Clostridiuminnocuumgroup.id.14397	PGC consortium	rs4869133	G	A	-0.180591	0.00140098	0.0409505	0.0233	7.24455e-06	0.9522	NA	0.101	3735	NA	1e-05
genus..Clostridiuminnocuumgroup.id.14397	PGC consortium	rs61267978	T	C	0.14708	9.9995e-05	0.0320875	0.0197	5.58513e-06	0.9978	NA	0.136	4165	NA	1e-05
genus..Clostridiuminnocuumgroup.id.14397	PGC consortium	rs6890185	T	C	0.113424	0.017496	0.0233137	0.0144	1.12244e-06	0.2236	NA	0.326	4166	NA	1e-05
genus..Clostridiuminnocuumgroup.id.14397	PGC consortium	rs77845139	A	G	-0.114993	0.0103958	0.0257186	0.017	8.40622e-06	0.5378	NA	0.253	4048	NA	1e-05
genus..Eubacteriumbrachygroup.id.11296	PGC consortium	rs112617308	T	C	-0.170873	0.017496	0.0362844	0.0216	2.38033e-06	0.4192	NA	0.109	4001	NA	1e-05
genus..Eubacteriumbrachygroup.id.11296	PGC consortium	rs12151423	A	G	0.101329	-0.00709511	0.0227324	0.0144	9.2705e-06	0.6214	NA	0.476	3854	NA	1e-05
genus..Eubacteriumbrachygroup.id.11296	PGC consortium	rs13139592	T	C	-0.145997	-0.0114048	0.0327192	0.0196	7.96753e-06	0.5602	NA	0.154	3842	NA	1e-05
genus..Eubacteriumbrachygroup.id.11296	PGC consortium	rs1384962	A	G	0.120888	-0.010505	0.0266264	0.0167	6.99292e-06	0.5292	NA	0.232	4001	NA	1e-05
genus..Eubacteriumbrachygroup.id.11296	PGC consortium	rs2913110	C	T	0.105143	-0.0118001	0.022942	0.0139	4.55806e-06	0.3968	NA	0.39	4001	NA	1e-05
genus..Eubacteriumbrachygroup.id.11296	PGC consortium	rs4862235	G	A	0.104806	-0.0141987	0.0225751	0.0141	3.73143e-06	0.3143	NA	0.405	4000	NA	1e-05
genus..Eubacteriumbrachygroup.id.11296	PGC consortium	rs6591893	G	A	0.108225	0.00409839	0.0240319	0.0147	7.34344e-06	0.7808	NA	0.309	3999	NA	1e-05
genus..Eubacteriumbrachygroup.id.11296	PGC consortium	rs720439	A	G	-0.111927	0.0178006	0.0251252	0.0168	7.02827e-06	0.2911	NA	0.27	4001	NA	1e-05
genus..Eubacteriumbrachygroup.id.11296	PGC consortium	rs833386	G	A	-0.113119	0.0198048	0.0251954	0.0153	7.61041e-06	0.197	NA	0.263	4000	NA	1e-05
genus..Eubacteriumcoprostanoligenesgroup.id.11375	PGC consortium	rs10444197	A	G	-0.0505823	0.0010994	0.0113455	0.0147	5.98464e-06	0.9375	NA	0.319	17380	NA	1e-05
genus..Eubacteriumcoprostanoligenesgroup.id.11375	PGC consortium	rs11052069	T	C	0.0477832	0.00580313	0.0107833	0.0151	9.37949e-06	0.699	NA	0.44	17380	NA	1e-05
genus..Eubacteriumcoprostanoligenesgroup.id.11375	PGC consortium	rs11720857	C	T	0.0630776	0.00889948	0.0144485	0.0184	9.26255e-06	0.6275	NA	0.174	16960	NA	1e-05
genus..Eubacteriumcoprostanoligenesgroup.id.11375	PGC consortium	rs12906958	C	T	-0.0533159	-0.0152038	0.0115935	0.0147	4.34803e-06	0.3018	NA	0.315	17380	NA	1e-05
genus..Eubacteriumcoprostanoligenesgroup.id.11375	PGC consortium	rs2644213	G	A	0.0538845	-0.00750179	0.0121245	0.0154	9.85638e-06	0.626	NA	0.256	17380	NA	1e-05
genus..Eubacteriumcoprostanoligenesgroup.id.11375	PGC consortium	rs4076415	T	G	0.0515152	0.0200967	0.0110294	0.0175	1.98974e-06	0.2515	NA	0.446	16960	NA	1e-05
genus..Eubacteriumcoprostanoligenesgroup.id.11375	PGC consortium	rs62024432	C	T	-0.0769698	0.0289037	0.0172101	0.0222	7.50207e-06	0.1938	NA	0.11	17271	NA	1e-05
genus..Eubacteriumcoprostanoligenesgroup.id.11375	PGC consortium	rs6762473	C	A	0.0521584	0.00230265	0.0112353	0.0143	4.26113e-06	0.8735	NA	0.337	17377	NA	1e-05
genus..Eubacteriumcoprostanoligenesgroup.id.11375	PGC consortium	rs73109678	G	A	-0.0796956	-0.0028958	0.0172275	0.0214	3.66339e-06	0.8933	NA	0.112	17379	NA	1e-05
genus..Eubacteriumcoprostanoligenesgroup.id.11375	PGC consortium	rs76898927	G	A	0.123055	0.00769957	0.0266375	0.0291	4.78979e-06	0.7905	NA	0.059	12197	NA	1e-05
genus..Eubacteriumcoprostanoligenesgroup.id.11375	PGC consortium	rs9648214	T	C	-0.0828719	0.0264959	0.016431	0.0204	2.5203e-07	0.1927	NA	0.124	17379	NA	1e-05
genus..Eubacteriumeligensgroup.id.14372	PGC consortium	rs12719051	A	G	0.0916626	0.0329027	0.0208183	0.0238	7.11766e-06	0.1666	NA	0.118	12799	NA	1e-05
genus..Eubacteriumeligensgroup.id.14372	PGC consortium	rs182318	G	A	-0.0824941	-0.0299956	0.0195615	0.0239	8.39837e-06	0.2084	NA	0.088	14777	NA	1e-05
genus..Eubacteriumeligensgroup.id.14372	PGC consortium	rs2200429	A	G	-0.0888825	0.0344014	0.0198479	0.0241	5.29721e-06	0.1539	NA	0.0901	14761	NA	1e-05
genus..Eubacteriumeligensgroup.id.14372	PGC consortium	rs265534	T	G	-0.0563756	0.0155977	0.0120127	0.0136	2.26758e-06	0.2504	NA	0.429	14776	NA	1e-05
genus..Eubacteriumeligensgroup.id.14372	PGC consortium	rs4888188	T	G	-0.053328	0.0277027	0.0119126	0.0142	7.74138e-06	0.05173	NA	0.384	14771	NA	1e-05
genus..Eubacteriumeligensgroup.id.14372	PGC consortium	rs56080211	C	T	0.123093	0.00399798	0.0282743	0.0317	9.1429e-06	0.8998	NA	0.065	10699	NA	1e-05
genus..Eubacteriumeligensgroup.id.14372	PGC consortium	rs6923695	T	G	0.103268	0.0270021	0.0229525	0.0244	4.87406e-06	0.2692	NA	0.0816	12891	NA	1e-05
genus..Eubacteriumfissicatenagroup.id.14373	PGC consortium	rs11818408	G	A	0.10585	0.0160989	0.0237114	0.0138	8.20015e-06	0.2436	NA	0.431	3590	NA	1e-05
genus..Eubacteriumfissicatenagroup.id.14373	PGC consortium	rs151257695	A	G	0.20951	0.00760104	0.0454847	0.0269	3.09681e-06	0.7767	NA	0.0771	3587	NA	1e-05
genus..Eubacteriumfissicatenagroup.id.14373	PGC consortium	rs1768152	T	C	0.139489	-0.0128016	0.0316186	0.0194	8.70054e-06	0.5108	NA	0.149	3590	NA	1e-05
genus..Eubacteriumfissicatenagroup.id.14373	PGC consortium	rs2733072	G	A	0.109644	-0.00600195	0.0228306	0.0147	1.49089e-06	0.6827	NA	0.412	3833	NA	1e-05
genus..Eubacteriumfissicatenagroup.id.14373	PGC consortium	rs3771393	C	T	0.130842	-0.0164047	0.0266671	0.0159	7.37909e-07	0.3012	NA	0.257	3792	NA	1e-05
genus..Eubacteriumfissicatenagroup.id.14373	PGC consortium	rs6934739	A	G	0.111463	0.00740253	0.0252788	0.0148	9.75326e-06	0.6177	NA	0.294	3831	NA	1e-05
genus..Eubacteriumfissicatenagroup.id.14373	PGC consortium	rs7104872	G	A	0.138612	0.0181029	0.0291906	0.0179	2.7315e-06	0.3126	NA	0.18	3829	NA	1e-05
genus..Eubacteriumhalliigroup.id.11338	PGC consortium	rs10501370	C	T	-0.115589	-0.0198026	0.0252489	0.0297	5.41918e-06	0.505	NA	0.059	13824	NA	1e-05
genus..Eubacteriumhalliigroup.id.11338	PGC consortium	rs10798999	C	T	0.0601661	0.0182047	0.0126752	0.0156	2.60558e-06	0.2442	NA	0.251	16561	NA	1e-05
genus..Eubacteriumhalliigroup.id.11338	PGC consortium	rs10808115	A	C	-0.0504747	-0.0220002	0.0109922	0.0137	4.42448e-06	0.1086	NA	0.499	16566	NA	1e-05
genus..Eubacteriumhalliigroup.id.11338	PGC consortium	rs117748144	T	C	-0.126582	0.0127978	0.028712	0.0292	7.86002e-06	0.6616	NA	0.058	10861	NA	1e-05
genus..Eubacteriumhalliigroup.id.11338	PGC consortium	rs13116360	T	C	0.154124	0.0350003	0.0297185	0.0336	2.94487e-07	0.297	NA	0.0601	10323	NA	1e-05
genus..Eubacteriumhalliigroup.id.11338	PGC consortium	rs138531890	A	G	0.153138	-0.00540458	0.0349456	0.0332	5.4306e-06	0.8698	NA	0.0517	7710	NA	1e-05
genus..Eubacteriumhalliigroup.id.11338	PGC consortium	rs17074066	T	C	-0.0813986	-0.0157026	0.0189272	0.0252	9.34905e-06	0.5328	NA	0.0821	15804	NA	1e-05
genus..Eubacteriumhalliigroup.id.11338	PGC consortium	rs17474256	G	A	0.0810805	0.0103029	0.0184573	0.0242	9.45445e-06	0.6713	NA	0.099	16460	NA	1e-05
genus..Eubacteriumhalliigroup.id.11338	PGC consortium	rs281379	A	G	-0.0499523	-0.0341981	0.0112153	0.0138	9.32796e-06	0.01315	NA	0.479	16130	NA	1e-05
genus..Eubacteriumhalliigroup.id.11338	PGC consortium	rs60254196	A	G	-0.0522832	0.0108015	0.0111865	0.0152	2.69672e-06	0.4761	NA	0.545	16238	NA	1e-05
genus..Eubacteriumhalliigroup.id.11338	PGC consortium	rs630939	C	T	-0.0508914	-0.00330453	0.0114352	0.0167	9.15759e-06	0.8425	NA	0.384	16238	NA	1e-05
genus..Eubacteriumhalliigroup.id.11338	PGC consortium	rs74018587	C	T	0.208943	0.0513986	0.043822	0.0372	3.70257e-06	0.1672	NA	0.034	3039	NA	1e-05
genus..Eubacteriumhalliigroup.id.11338	PGC consortium	rs78056098	G	T	-0.0507411	-0.0166014	0.0113758	0.0141	8.28818e-06	0.2398	NA	0.351	16568	NA	1e-05
genus..Eubacteriumhalliigroup.id.11338	PGC consortium	rs949971	T	G	-0.0540164	0.00620074	0.0116101	0.0139	3.29002e-06	0.6529	NA	0.378	16566	NA	1e-05
genus..Eubacteriumnodatumgroup.id.11297	PGC consortium	rs10263623	C	T	0.193496	0.0162005	0.0439023	0.0237	8.90706e-06	0.4942	NA	0.093	3080	NA	1e-05
genus..Eubacteriumnodatumgroup.id.11297	PGC consortium	rs10458299	T	C	-0.187753	0.0184979	0.041969	0.0236	8.36714e-06	0.4332	NA	0.0907	3271	NA	1e-05
genus..Eubacteriumnodatumgroup.id.11297	PGC consortium	rs11006576	A	G	-0.110167	-0.00599795	0.024593	0.0137	7.98664e-06	0.6602	NA	0.507	3295	NA	1e-05
genus..Eubacteriumnodatumgroup.id.11297	PGC consortium	rs34297067	A	G	-0.186907	0.0209001	0.0341475	0.0182	6.59784e-08	0.2512	NA	0.163	3271	NA	1e-05
genus..Eubacteriumnodatumgroup.id.11297	PGC consortium	rs61841040	G	T	0.160621	0.0128016	0.0341609	0.019	3.56141e-06	0.4998	NA	0.151	3295	NA	1e-05
genus..Eubacteriumnodatumgroup.id.11297	PGC consortium	rs6818880	A	G	-0.110081	0.026603	0.0245964	0.0143	7.8254e-06	0.06365	NA	0.466	3291	NA	1e-05
genus..Eubacteriumnodatumgroup.id.11297	PGC consortium	rs77910827	C	T	0.201788	0.00780034	0.0413568	0.0222	9.05381e-07	0.7261	NA	0.102	3271	NA	1e-05
genus..Eubacteriumnodatumgroup.id.11297	PGC consortium	rs7827125	C	T	0.1223	0.0102019	0.0271331	0.0152	7.17355e-06	0.5025	NA	0.276	3294	NA	1e-05
genus..Eubacteriumnodatumgroup.id.11297	PGC consortium	rs7880204	T	C	-0.125454	-0.0230025	0.0275303	0.0154	6.83884e-06	0.1345	NA	0.266	3294	NA	1e-05
genus..Eubacteriumnodatumgroup.id.11297	PGC consortium	rs9425984	T	C	-0.130234	0.012699	0.0292347	0.0158	7.20681e-06	0.4236	NA	0.234	3294	NA	1e-05
genus..Eubacteriumoxidoreducensgroup.id.11339	PGC consortium	rs12129908	C	A	0.0893273	0.021898	0.0198333	0.0138	5.79516e-06	0.1107	NA	0.42	5377	NA	1e-05
genus..Eubacteriumoxidoreducensgroup.id.11339	PGC consortium	rs2973294	G	T	0.0923559	-0.00059982	0.0195439	0.0138	2.38836e-06	0.9638	NA	0.421	5378	NA	1e-05
genus..Eubacteriumoxidoreducensgroup.id.11339	PGC consortium	rs34561138	G	A	0.216145	0.0374008	0.045992	0.0318	2.51163e-06	0.239	NA	0.064	4186	NA	1e-05
genus..Eubacteriumoxidoreducensgroup.id.11339	PGC consortium	rs440215	C	T	0.0932766	0.00839514	0.0195294	0.0136	1.65407e-06	0.5376	NA	0.437	5377	NA	1e-05
genus..Eubacteriumrectalegroup.id.14374	PGC consortium	rs10248854	C	A	-0.0527827	-0.00840458	0.0113464	0.0142	4.20676e-06	0.5551	NA	0.352	17348	NA	1e-05
genus..Eubacteriumrectalegroup.id.14374	PGC consortium	rs10797540	A	G	0.0503179	-0.00409839	0.0108389	0.0136	3.53384e-06	0.7645	NA	0.431	17350	NA	1e-05
genus..Eubacteriumrectalegroup.id.14374	PGC consortium	rs143694765	T	C	0.0870025	0.0098018	0.019779	0.0225	9.75369e-06	0.6629	NA	0.107	15124	NA	1e-05
genus..Eubacteriumrectalegroup.id.14374	PGC consortium	rs2884897	A	G	-0.129364	-0.00290421	0.0289021	0.0316	6.44426e-06	0.9267	NA	0.0489	10813	NA	1e-05
genus..Eubacteriumrectalegroup.id.14374	PGC consortium	rs314726	T	C	0.0528824	0.00350385	0.0109486	0.0139	1.37967e-06	0.8024	NA	0.446	16966	NA	1e-05
genus..Eubacteriumrectalegroup.id.14374	PGC consortium	rs35398954	A	G	-0.0901402	0.0363994	0.0174602	0.0223	5.39945e-07	0.103	NA	0.113	16621	NA	1e-05
genus..Eubacteriumrectalegroup.id.14374	PGC consortium	rs58498416	C	T	-0.0517316	0.0138961	0.0118196	0.0146	9.6842e-06	0.3409	NA	0.302	17350	NA	1e-05
genus..Eubacteriumrectalegroup.id.14374	PGC consortium	rs59427698	A	G	-0.0576035	0.0009995	0.0130853	0.0162	5.36906e-06	0.953	NA	0.256	16613	NA	1e-05
genus..Eubacteriumrectalegroup.id.14374	PGC consortium	rs62547233	A	G	0.0536319	-0.00599795	0.0120201	0.0151	9.8982e-06	0.6903	NA	0.278	17347	NA	1e-05
genus..Eubacteriumruminantiumgroup.id.11340	PGC consortium	rs10923018	G	A	0.0726438	0.00060018	0.0160924	0.0135	6.79541e-06	0.9665	NA	0.469	7739	NA	1e-05
genus..Eubacteriumruminantiumgroup.id.11340	PGC consortium	rs11637981	G	T	-0.073258	-0.00970278	0.0160888	0.0139	5.43671e-06	0.4844	NA	0.479	7718	NA	1e-05
genus..Eubacteriumruminantiumgroup.id.11340	PGC consortium	rs13025464	T	C	-0.0737077	0.00890027	0.0163786	0.0137	6.96842e-06	0.5138	NA	0.397	7738	NA	1e-05
genus..Eubacteriumruminantiumgroup.id.11340	PGC consortium	rs139749	C	T	-0.0845439	-0.0225049	0.0171791	0.015	8.58845e-07	0.1338	NA	0.35	7314	NA	1e-05
genus..Eubacteriumruminantiumgroup.id.11340	PGC consortium	rs16891896	G	A	-0.174787	-0.0295976	0.0390573	0.0301	2.3812e-06	0.3261	NA	0.054	4753	NA	1e-05
genus..Eubacteriumruminantiumgroup.id.11340	PGC consortium	rs17519472	C	T	0.107804	-0.0107025	0.0233984	0.0192	4.70356e-06	0.5769	NA	0.155	7710	NA	1e-05
genus..Eubacteriumruminantiumgroup.id.11340	PGC consortium	rs209813	G	A	-0.103488	0.000500125	0.0236391	0.0193	9.23146e-06	0.9804	NA	0.14	7264	NA	1e-05
genus..Eubacteriumruminantiumgroup.id.11340	PGC consortium	rs2116427	A	G	0.0911461	-0.00830439	0.0182353	0.0156	4.67364e-07	0.5956	NA	0.261	7739	NA	1e-05
genus..Eubacteriumruminantiumgroup.id.11340	PGC consortium	rs2229917	A	G	0.153538	0.0158044	0.0323922	0.0287	2.15894e-06	0.5835	NA	0.0638	7050	NA	1e-05
genus..Eubacteriumruminantiumgroup.id.11340	PGC consortium	rs2418654	C	T	-0.0748879	0.00170145	0.0165852	0.0166	6.17247e-06	0.9164	NA	0.504	7314	NA	1e-05
genus..Eubacteriumruminantiumgroup.id.11340	PGC consortium	rs57340348	T	C	-0.0979429	0.0239021	0.0212166	0.0184	4.93278e-06	0.1957	NA	0.185	7314	NA	1e-05
genus..Eubacteriumruminantiumgroup.id.11340	PGC consortium	rs606117	A	G	0.0833243	0.0125015	0.018056	0.0147	4.81639e-06	0.394	NA	0.302	7263	NA	1e-05
genus..Eubacteriumruminantiumgroup.id.11340	PGC consortium	rs6676699	G	T	-0.0888124	-0.0164047	0.0196447	0.0171	6.37979e-06	0.3367	NA	0.202	7708	NA	1e-05
genus..Eubacteriumruminantiumgroup.id.11340	PGC consortium	rs7000472	A	G	-0.0762282	-0.00979784	0.016523	0.0137	4.06848e-06	0.4721	NA	0.411	7739	NA	1e-05
genus..Eubacteriumruminantiumgroup.id.11340	PGC consortium	rs72836424	C	T	-0.139825	-0.00770028	0.030069	0.0253	2.62125e-06	0.7596	NA	0.084	7314	NA	1e-05
genus..Eubacteriumruminantiumgroup.id.11340	PGC consortium	rs73139629	A	C	-0.115098	-0.023197	0.0247909	0.0209	5.36199e-06	0.2684	NA	0.123	7314	NA	1e-05
genus..Eubacteriumventriosumgroup.id.11341	PGC consortium	rs12964517	G	A	0.0587198	-0.0106036	0.0123453	0.0148	2.07499e-06	0.4744	NA	0.314	15289	NA	1e-05
genus..Eubacteriumventriosumgroup.id.11341	PGC consortium	rs13082419	C	T	-0.0715522	0.0232993	0.016137	0.0186	9.55987e-06	0.2113	NA	0.154	14501	NA	1e-05
genus..Eubacteriumventriosumgroup.id.11341	PGC consortium	rs35179274	C	T	-0.0627263	0.0235041	0.013786	0.0162	5.75792e-06	0.1464	NA	0.241	15287	NA	1e-05
genus..Eubacteriumventriosumgroup.id.11341	PGC consortium	rs3809430	T	C	-0.0548171	0.00550482	0.0118426	0.014	3.55317e-06	0.6914	NA	0.369	15287	NA	1e-05
genus..Eubacteriumventriosumgroup.id.11341	PGC consortium	rs66746423	C	T	0.0751501	0.0131967	0.0164978	0.0186	6.11142e-06	0.4791	NA	0.153	14578	NA	1e-05
genus..Eubacteriumventriosumgroup.id.11341	PGC consortium	rs6704822	A	G	0.0739179	0.0425038	0.0166705	0.0203	6.6223e-06	0.03631	NA	0.125	15289	NA	1e-05
genus..Eubacteriumventriosumgroup.id.11341	PGC consortium	rs72783037	C	A	0.0658926	0.0103029	0.0143747	0.0165	6.54762e-06	0.533	NA	0.209	15286	NA	1e-05
genus..Eubacteriumventriosumgroup.id.11341	PGC consortium	rs73615400	T	C	-0.0956303	0.0287041	0.0193428	0.0239	9.53613e-07	0.2289	NA	0.0973	15146	NA	1e-05
genus..Eubacteriumventriosumgroup.id.11341	PGC consortium	rs73849225	T	C	0.0975711	0.0134985	0.0224388	0.0271	5.20909e-06	0.6185	NA	0.0651	14573	NA	1e-05
genus..Eubacteriumventriosumgroup.id.11341	PGC consortium	rs876734	C	T	-0.0618696	0.0130954	0.0132532	0.0192	2.88908e-06	0.4941	NA	0.265	14913	NA	1e-05
genus..Eubacteriumxylanophilumgroup.id.14375	PGC consortium	rs10917203	A	C	0.0612633	0.0180953	0.0130917	0.0156	3.15155e-06	0.2457	NA	0.336	12930	NA	1e-05
genus..Eubacteriumxylanophilumgroup.id.14375	PGC consortium	rs13239072	G	A	0.0687427	0.00540458	0.0142728	0.0154	1.81783e-06	0.7277	NA	0.258	13307	NA	1e-05
genus..Eubacteriumxylanophilumgroup.id.14375	PGC consortium	rs17830032	G	A	-0.160597	-0.00229736	0.0310515	0.0311	2.38893e-07	0.9398	NA	0.06	9527	NA	1e-05
genus..Eubacteriumxylanophilumgroup.id.14375	PGC consortium	rs1999224	G	T	-0.0949051	-0.00459941	0.0203503	0.0235	3.75492e-06	0.8454	NA	0.094	13309	NA	1e-05
genus..Eubacteriumxylanophilumgroup.id.14375	PGC consortium	rs2012708	A	G	0.0573202	0.0018982	0.0126905	0.0142	6.5254e-06	0.8964	NA	0.371	13306	NA	1e-05
genus..Eubacteriumxylanophilumgroup.id.14375	PGC consortium	rs2213117	T	G	0.0877797	0.00799793	0.0189012	0.0228	4.21329e-06	0.7265	NA	0.141	12878	NA	1e-05
genus..Eubacteriumxylanophilumgroup.id.14375	PGC consortium	rs75586835	A	G	-0.114498	-0.024098	0.0263455	0.0302	9.38708e-06	0.4241	NA	0.0579	12550	NA	1e-05
genus..Ruminococcusgauvreauiigroup.id.11342	PGC consortium	rs10931481	G	A	0.0610096	-0.0028958	0.0130484	0.0148	3.38211e-06	0.8427	NA	0.308	13382	NA	1e-05
genus..Ruminococcusgauvreauiigroup.id.11342	PGC consortium	rs12079579	A	G	0.0955324	0.0159029	0.0213436	0.0234	5.03725e-06	0.4973	NA	0.0903	12986	NA	1e-05
genus..Ruminococcusgauvreauiigroup.id.11342	PGC consortium	rs1391597	C	T	0.0590284	0.00999983	0.0124874	0.0141	1.85964e-06	0.4814	NA	0.426	13382	NA	1e-05
genus..Ruminococcusgauvreauiigroup.id.11342	PGC consortium	rs2047242	A	G	-0.067603	0.023697	0.0133738	0.0153	2.46372e-07	0.1213	NA	0.316	13369	NA	1e-05
genus..Ruminococcusgauvreauiigroup.id.11342	PGC consortium	rs2105937	A	G	0.0580215	0.0020978	0.0127806	0.0146	5.10352e-06	0.8833	NA	0.36	13364	NA	1e-05
genus..Ruminococcusgauvreauiigroup.id.11342	PGC consortium	rs2166943	A	C	0.0566974	0.00420116	0.0123497	0.0137	5.27717e-06	0.7583	NA	0.417	13377	NA	1e-05
genus..Ruminococcusgauvreauiigroup.id.11342	PGC consortium	rs289410	G	A	-0.0654926	-0.043902	0.0139101	0.0158	2.27464e-06	0.005547	NA	0.247	13380	NA	1e-05
genus..Ruminococcusgauvreauiigroup.id.11342	PGC consortium	rs431418	A	G	-0.094737	0.0152038	0.0210157	0.0239	5.53667e-06	0.5253	NA	0.0915	13289	NA	1e-05
genus..Ruminococcusgauvreauiigroup.id.11342	PGC consortium	rs71386687	T	G	0.121037	-0.0260976	0.02386	0.0315	2.90761e-07	0.4083	NA	0.08	11340	NA	1e-05
genus..Ruminococcusgauvreauiigroup.id.11342	PGC consortium	rs73802842	C	A	0.0736808	-0.0010994	0.0169665	0.0194	7.48026e-06	0.9561	NA	0.147	13382	NA	1e-05
genus..Ruminococcusgauvreauiigroup.id.11342	PGC consortium	rs9870933	A	G	0.0621643	-0.00749804	0.0126072	0.014	8.4912e-07	0.5938	NA	0.361	13382	NA	1e-05
genus..Ruminococcusgnavusgroup.id.14376	PGC consortium	rs11597105	A	G	0.114673	-0.010697	0.0250653	0.0185	6.94868e-06	0.5652	NA	0.157	6328	NA	1e-05
genus..Ruminococcusgnavusgroup.id.14376	PGC consortium	rs12136548	C	T	0.0901946	-0.0109993	0.0196476	0.0145	3.09631e-06	0.4484	NA	0.317	6401	NA	1e-05
genus..Ruminococcusgnavusgroup.id.14376	PGC consortium	rs12989336	G	A	-0.0846861	0.00830439	0.0187936	0.0143	7.11808e-06	0.5607	NA	0.339	6401	NA	1e-05
genus..Ruminococcusgnavusgroup.id.14376	PGC consortium	rs13163520	G	A	-0.127377	0.00470103	0.0233883	0.0175	5.61015e-08	0.7891	NA	0.182	6326	NA	1e-05
genus..Ruminococcusgnavusgroup.id.14376	PGC consortium	rs1472609	T	C	-0.086975	0.00679685	0.017875	0.0138	1.54805e-06	0.6233	NA	0.442	6399	NA	1e-05
genus..Ruminococcusgnavusgroup.id.14376	PGC consortium	rs2909242	C	A	-0.0909965	-0.00669752	0.018351	0.0151	7.40957e-07	0.6564	NA	0.335	6401	NA	1e-05
genus..Ruminococcusgnavusgroup.id.14376	PGC consortium	rs3124783	A	G	-0.11599	-0.00130085	0.0249099	0.0195	2.6652e-06	0.9483	NA	0.151	6401	NA	1e-05
genus..Ruminococcusgnavusgroup.id.14376	PGC consortium	rs4388134	C	T	-0.0904997	-0.0281014	0.0203544	0.016	9.11637e-06	0.07853	NA	0.242	6399	NA	1e-05
genus..Ruminococcusgnavusgroup.id.14376	PGC consortium	rs62167033	T	C	0.185289	0.0423025	0.0396295	0.0324	3.49529e-06	0.1915	NA	0.0676	5194	NA	1e-05
genus..Ruminococcusgnavusgroup.id.14376	PGC consortium	rs78399089	T	C	0.144445	-0.0435027	0.0326618	0.025	6.62998e-06	0.08183	NA	0.083	5944	NA	1e-05
genus..Ruminococcusgnavusgroup.id.14376	PGC consortium	rs934940	A	C	-0.105045	-0.017197	0.0229588	0.0189	2.73705e-06	0.3632	NA	0.17	6309	NA	1e-05
genus..Ruminococcusgnavusgroup.id.14376	PGC consortium	rs9872758	T	C	0.0849233	0.00720399	0.0176643	0.0139	1.66029e-06	0.6059	NA	0.48	6398	NA	1e-05
genus..Ruminococcustorquesgroup.id.14377	PGC consortium	rs10904297	A	G	-0.167804	0.0154993	0.0389812	0.038	2.68713e-06	0.6839	NA	0.0358	3143	NA	1e-05
genus..Ruminococcustorquesgroup.id.14377	PGC consortium	rs10967781	C	A	0.0507994	-0.0136958	0.0113322	0.0145	8.36865e-06	0.3448	NA	0.33	17791	NA	1e-05
genus..Ruminococcustorquesgroup.id.14377	PGC consortium	rs1475330	T	C	0.0523492	-0.0300984	0.01182	0.0159	8.13435e-06	0.05886	NA	0.28	17353	NA	1e-05
genus..Ruminococcustorquesgroup.id.14377	PGC consortium	rs158487	A	G	0.0531781	-0.0041988	0.0116341	0.0149	7.51817e-06	0.7785	NA	0.307	17798	NA	1e-05
genus..Ruminococcustorquesgroup.id.14377	PGC consortium	rs35866622	T	C	-0.0612024	-0.0421041	0.0109421	0.014	2.21337e-08	0.002543	NA	0.453	17240	NA	1e-05
genus..Ruminococcustorquesgroup.id.14377	PGC consortium	rs4073731	T	C	0.0651948	-0.0114048	0.0142221	0.0194	4.0525e-06	0.5548	NA	0.147	17793	NA	1e-05
genus..Ruminococcustorquesgroup.id.14377	PGC consortium	rs77034621	T	G	-0.151553	0.0258042	0.0335878	0.0321	6.06872e-06	0.4207	NA	0.0477	8567	NA	1e-05
genus..Ruminococcustorquesgroup.id.14377	PGC consortium	rs8080469	G	A	0.0490727	0.0226035	0.0107036	0.0135	3.49522e-06	0.09476	NA	0.487	17798	NA	1e-05
genus..Ruminococcustorquesgroup.id.14377	PGC consortium	rs8141465	A	G	0.0480778	0.0179971	0.0107442	0.0144	9.64837e-06	0.2113	NA	0.519	17791	NA	1e-05
genus.Actinomyces.id.423	PGC consortium	rs114313061	C	A	0.0817406	0.00959589	0.0178279	0.015	4.19417e-06	0.5228	NA	0.303	7424	NA	1e-05
genus.Actinomyces.id.423	PGC consortium	rs2715439	C	T	0.0746684	-0.0142973	0.0164822	0.0145	6.27e-06	0.3228	NA	0.444	7468	NA	1e-05
genus.Actinomyces.id.423	PGC consortium	rs34583783	G	T	0.126596	0.00800193	0.0268461	0.0239	4.48529e-06	0.736	NA	0.097	7468	NA	1e-05
genus.Actinomyces.id.423	PGC consortium	rs35011108	A	G	0.232634	0.0203025	0.0512044	0.0311	6.33832e-06	0.5148	NA	0.0584	3515	NA	1e-05
genus.Actinomyces.id.423	PGC consortium	rs4073240	G	A	0.0749687	-0.000299955	0.0167368	0.014	7.94274e-06	0.983	NA	0.383	7468	NA	1e-05
genus.Actinomyces.id.423	PGC consortium	rs4146653	G	A	0.0985224	0.0263029	0.0214182	0.0187	4.49647e-06	0.1588	NA	0.175	7468	NA	1e-05
genus.Actinomyces.id.423	PGC consortium	rs71315246	A	G	-0.0969809	0.00499749	0.021925	0.0181	9.82978e-06	0.7805	NA	0.166	7468	NA	1e-05
genus.Actinomyces.id.423	PGC consortium	rs7915461	T	C	0.18776	0.0657971	0.0401636	0.0308	5.91984e-06	0.03273	NA	0.0522	5282	NA	1e-05
genus.Adlercreutzia.id.812	PGC consortium	rs11604400	C	T	-0.102524	0.0499994	0.0234834	0.0209	9.74463e-06	0.01676	NA	0.118	8107	NA	1e-05
genus.Adlercreutzia.id.812	PGC consortium	rs13231526	C	A	0.143237	-0.0432989	0.0311654	0.027	4.81355e-06	0.1084	NA	0.07	8051	NA	1e-05
genus.Adlercreutzia.id.812	PGC consortium	rs2717140	C	T	-0.119225	-0.0077995	0.0251081	0.022	2.04594e-06	0.7223	NA	0.108	8243	NA	1e-05
genus.Adlercreutzia.id.812	PGC consortium	rs4869118	C	T	-0.0726931	-0.00390238	0.0156588	0.0138	3.5057e-06	0.7798	NA	0.437	8243	NA	1e-05
genus.Adlercreutzia.id.812	PGC consortium	rs55719207	G	A	-0.0699243	0.00749804	0.0158036	0.0166	9.60505e-06	0.6533	NA	0.431	8243	NA	1e-05
genus.Adlercreutzia.id.812	PGC consortium	rs7680684	C	T	-0.083381	-0.00919757	0.0168901	0.0147	9.76904e-07	0.531	NA	0.302	8243	NA	1e-05
genus.Adlercreutzia.id.812	PGC consortium	rs9490822	C	T	-0.0734512	-0.0394995	0.0155789	0.0138	2.54421e-06	0.004296	NA	0.47	8243	NA	1e-05
genus.Adlercreutzia.id.812	PGC consortium	rs9915817	T	C	0.0749219	0.00730327	0.016833	0.015	8.21673e-06	0.6267	NA	0.297	8243	NA	1e-05
genus.Adlercreutzia.id.812	PGC consortium	rs9966313	T	C	-0.0948814	0.0222995	0.0212438	0.0199	8.21099e-06	0.2626	NA	0.151	8243	NA	1e-05
genus.Akkermansia.id.4037	PGC consortium	rs117107102	A	G	0.204406	0.0244975	0.0431629	0.0321	3.01139e-06	0.4448	NA	0.0491	4974	NA	1e-05
genus.Akkermansia.id.4037	PGC consortium	rs11729256	T	C	0.0750473	0.0082955	0.0150184	0.0157	6.58393e-07	0.5976	NA	0.248	11860	NA	1e-05
genus.Akkermansia.id.4037	PGC consortium	rs12908520	G	A	0.061772	-0.0324962	0.0130954	0.014	2.26482e-06	0.01978	NA	0.443	11862	NA	1e-05
genus.Akkermansia.id.4037	PGC consortium	rs2602429	C	T	0.0745352	0.0251024	0.0156201	0.0171	2.71569e-06	0.1422	NA	0.21	11689	NA	1e-05
genus.Akkermansia.id.4037	PGC consortium	rs3995795	C	T	0.0641175	-0.00529595	0.0140999	0.0153	5.21945e-06	0.7306	NA	0.318	11689	NA	1e-05
genus.Akkermansia.id.4037	PGC consortium	rs4242783	G	A	0.0685454	-0.0160013	0.0147701	0.0155	2.99799e-06	0.3012	NA	0.27	11689	NA	1e-05
genus.Akkermansia.id.4037	PGC consortium	rs4936098	A	G	0.0649225	0.00909848	0.0135934	0.0141	1.10359e-06	0.516	NA	0.377	11857	NA	1e-05
genus.Akkermansia.id.4037	PGC consortium	rs61779207	G	A	-0.0760539	-0.00320486	0.0167769	0.0173	6.32116e-06	0.8517	NA	0.19	11590	NA	1e-05
genus.Akkermansia.id.4037	PGC consortium	rs74542928	T	C	0.112623	0.0299956	0.0236434	0.0233	1.4802e-06	0.1987	NA	0.0917	11215	NA	1e-05
genus.Akkermansia.id.4037	PGC consortium	rs9349825	A	G	-0.0703407	-0.00180162	0.0147133	0.0154	2.59886e-06	0.9047	NA	0.264	11857	NA	1e-05
genus.Akkermansia.id.4037	PGC consortium	rs941682	G	A	-0.0632957	0.0316971	0.0143777	0.015	9.17126e-06	0.0341	NA	0.276	11808	NA	1e-05
genus.Alistipes.id.968	PGC consortium	rs1107244	G	A	0.0758558	0.00599795	0.0171182	0.0237	3.59059e-06	0.8009	NA	0.088	17571	NA	1e-05
genus.Alistipes.id.968	PGC consortium	rs11769002	G	A	-0.0528793	0.0102019	0.0109389	0.0141	1.44962e-06	0.4698	NA	0.385	17571	NA	1e-05
genus.Alistipes.id.968	PGC consortium	rs1689282	A	C	-0.0520061	0.00039992	0.0113942	0.0146	5.27578e-06	0.977	NA	0.327	17090	NA	1e-05
genus.Alistipes.id.968	PGC consortium	rs2290844	C	T	0.0813969	0.0350988	0.0191632	0.0265	9.10135e-06	0.1859	NA	0.071	17571	NA	1e-05
genus.Alistipes.id.968	PGC consortium	rs2450745	A	C	-0.080524	0.0394034	0.0184702	0.0244	7.11836e-06	0.1061	NA	0.0822	17571	NA	1e-05
genus.Alistipes.id.968	PGC consortium	rs2875322	T	C	-0.0580945	-0.0272993	0.0131432	0.0176	8.77703e-06	0.1209	NA	0.201	17459	NA	1e-05
genus.Alistipes.id.968	PGC consortium	rs34417064	A	G	-0.048202	0.00139902	0.0106868	0.0134	7.00749e-06	0.9188	NA	0.492	17570	NA	1e-05
genus.Alistipes.id.968	PGC consortium	rs4810359	A	G	-0.0652428	-0.0235962	0.0146155	0.0182	7.49669e-06	0.1946	NA	0.163	17380	NA	1e-05
genus.Alistipes.id.968	PGC consortium	rs62576416	T	C	0.0492647	-0.0231049	0.0109733	0.0138	7.50368e-06	0.09358	NA	0.393	17564	NA	1e-05
genus.Alistipes.id.968	PGC consortium	rs67705352	T	G	-0.0532404	-0.00719583	0.0110864	0.0145	1.65123e-06	0.6192	NA	0.392	17567	NA	1e-05
genus.Alistipes.id.968	PGC consortium	rs7129639	C	A	-0.0524955	-0.0188021	0.0109584	0.014	1.78422e-06	0.1768	NA	0.376	17571	NA	1e-05
genus.Alistipes.id.968	PGC consortium	rs8130320	A	G	-0.049002	-0.0208049	0.010717	0.0135	4.83612e-06	0.123	NA	0.443	17571	NA	1e-05
genus.Allisonella.id.2174	PGC consortium	rs1901739	T	G	0.115769	0.0118001	0.0248626	0.0135	3.58801e-06	0.3853	NA	0.464	3212	NA	1e-05
genus.Allisonella.id.2174	PGC consortium	rs35110698	T	C	-0.146322	-0.000900405	0.0320852	0.0182	5.72322e-06	0.96	NA	0.173	3212	NA	1e-05
genus.Allisonella.id.2174	PGC consortium	rs35778461	C	T	0.146679	0.0138961	0.0297186	0.0167	1.2063e-06	0.4049	NA	0.2	3212	NA	1e-05
genus.Allisonella.id.2174	PGC consortium	rs594561	C	T	0.112231	0.0222047	0.0251681	0.0136	9.41103e-06	0.1022	NA	0.43	3212	NA	1e-05
genus.Allisonella.id.2174	PGC consortium	rs602075	A	G	0.168974	-0.00429923	0.0296976	0.0155	3.56575e-08	0.7834	NA	0.254	3212	NA	1e-05
genus.Allisonella.id.2174	PGC consortium	rs6742198	G	A	0.149152	0.00549507	0.0316484	0.0174	3.34514e-06	0.751	NA	0.207	3182	NA	1e-05
genus.Allisonella.id.2174	PGC consortium	rs7898615	T	G	0.167966	0.0259991	0.0373586	0.0211	8.87277e-06	0.2176	NA	0.125	3212	NA	1e-05
genus.Alloprevotella.id.961	PGC consortium	rs12675596	G	T	0.145669	0.0196008	0.0290678	0.0161	9.63726e-07	0.2219	NA	0.242	3008	NA	1e-05
genus.Alloprevotella.id.961	PGC consortium	rs2154444	T	G	0.138234	-0.0158957	0.0308961	0.017	8.36755e-06	0.351	NA	0.202	3009	NA	1e-05
genus.Alloprevotella.id.961	PGC consortium	rs34619204	G	A	-0.156037	-0.0208021	0.0344392	0.0177	8.8419e-06	0.2392	NA	0.194	3003	NA	1e-05
genus.Alloprevotella.id.961	PGC consortium	rs4364940	A	G	0.126418	-0.0163022	0.0282207	0.0159	8.58353e-06	0.3032	NA	0.255	3008	NA	1e-05
genus.Alloprevotella.id.961	PGC consortium	rs4680035	A	G	-0.119599	-0.00559563	0.0259446	0.0136	4.99052e-06	0.682	NA	0.546	3007	NA	1e-05
genus.Alloprevotella.id.961	PGC consortium	rs58212166	A	G	-0.161506	0.00720399	0.0359102	0.0198	7.93614e-06	0.7171	NA	0.149	3005	NA	1e-05
genus.Anaerofilum.id.2053	PGC consortium	rs1563175	A	C	0.0923834	-0.000700245	0.0202157	0.0136	5.53848e-06	0.9589	NA	0.418	5051	NA	1e-05
genus.Anaerofilum.id.2053	PGC consortium	rs17012738	T	G	0.0903417	0.0121953	0.0200239	0.0135	7.24168e-06	0.3651	NA	0.44	5051	NA	1e-05
genus.Anaerofilum.id.2053	PGC consortium	rs17096874	C	T	-0.126337	-0.0205964	0.0268919	0.0178	2.8603e-06	0.2482	NA	0.18	5051	NA	1e-05
genus.Anaerofilum.id.2053	PGC consortium	rs4244069	G	A	-0.146775	-0.0507977	0.0326594	0.024	9.81202e-06	0.03396	NA	0.099	5030	NA	1e-05
genus.Anaerofilum.id.2053	PGC consortium	rs4506496	G	A	0.10309	-0.00689617	0.0212861	0.0148	1.4866e-06	0.6402	NA	0.321	4935	NA	1e-05
genus.Anaerofilum.id.2053	PGC consortium	rs56342910	T	G	0.111594	-0.0159973	0.0248673	0.0166	7.56452e-06	0.335	NA	0.211	5051	NA	1e-05
genus.Anaerofilum.id.2053	PGC consortium	rs712981	A	C	0.10076	-0.0114958	0.0202902	0.014	6.83115e-07	0.4112	NA	0.406	5051	NA	1e-05
genus.Anaerofilum.id.2053	PGC consortium	rs79598899	C	T	0.182586	-0.0118001	0.0357284	0.0265	3.74728e-07	0.6572	NA	0.095	4709	NA	1e-05
genus.Anaerofilum.id.2053	PGC consortium	rs816292	T	C	-0.113003	-0.0156011	0.02204	0.015	2.64038e-07	0.3001	NA	0.282	5017	NA	1e-05
genus.Anaerofilum.id.2053	PGC consortium	rs9299345	T	C	-0.1364	0.0305001	0.0302372	0.02	8.04309e-06	0.1276	NA	0.132	5051	NA	1e-05
genus.Anaerostipes.id.1991	PGC consortium	rs10502061	A	G	0.0835752	0.0338022	0.0192017	0.0248	7.93539e-06	0.174	NA	0.0832	16825	NA	1e-05
genus.Anaerostipes.id.1991	PGC consortium	rs10961808	T	C	0.0524036	-0.0153979	0.0117413	0.0146	8.11043e-06	0.2918	NA	0.317	16924	NA	1e-05
genus.Anaerostipes.id.1991	PGC consortium	rs2014785	T	C	0.0515687	-0.0120017	0.0112199	0.0145	4.68061e-06	0.4067	NA	0.427	16445	NA	1e-05
genus.Anaerostipes.id.1991	PGC consortium	rs2396460	T	C	-0.0512653	0.0170046	0.0109555	0.0147	2.91088e-06	0.249	NA	0.437	16912	NA	1e-05
genus.Anaerostipes.id.1991	PGC consortium	rs2804244	A	G	-0.053089	0.0389995	0.0110983	0.0135	2.04051e-06	0.004025	NA	0.471	16926	NA	1e-05
genus.Anaerostipes.id.1991	PGC consortium	rs62215703	G	A	0.0644965	-0.0192044	0.0136702	0.0163	1.9777e-06	0.24	NA	0.225	15550	NA	1e-05
genus.Anaerostipes.id.1991	PGC consortium	rs6474958	A	G	-0.0500065	0.00410158	0.0112001	0.0138	6.74483e-06	0.7652	NA	0.401	16918	NA	1e-05
genus.Anaerostipes.id.1991	PGC consortium	rs6726833	C	A	-0.0877497	0.0316042	0.0189408	0.025	3.32217e-06	0.2066	NA	0.079	16924	NA	1e-05
genus.Anaerostipes.id.1991	PGC consortium	rs6854026	T	C	-0.0508482	-0.0216016	0.0109075	0.0136	3.19578e-06	0.1106	NA	0.529	16921	NA	1e-05
genus.Anaerostipes.id.1991	PGC consortium	rs7193624	C	T	0.0750642	-0.0305971	0.0150723	0.0189	5.35482e-07	0.1056	NA	0.151	16926	NA	1e-05
genus.Anaerotruncus.id.2054	PGC consortium	rs10150232	A	G	0.0567088	0.014997	0.0124877	0.0163	6.67667e-06	0.3583	NA	0.272	16117	NA	1e-05
genus.Anaerotruncus.id.2054	PGC consortium	rs11018566	A	G	-0.156465	0.0108015	0.0366032	0.0333	6.13709e-06	0.745	NA	0.0454	6278	NA	1e-05
genus.Anaerotruncus.id.2054	PGC consortium	rs115414803	A	C	-0.144356	0.0481042	0.0317524	0.031	6.83473e-06	0.1205	NA	0.0513	9273	NA	1e-05
genus.Anaerotruncus.id.2054	PGC consortium	rs1272208	G	T	-0.0611743	0.00020002	0.0129831	0.0159	4.27982e-06	0.9894	NA	0.251	16117	NA	1e-05
genus.Anaerotruncus.id.2054	PGC consortium	rs1431492	C	T	-0.0654996	0.0176956	0.0146188	0.0185	7.35565e-06	0.3382	NA	0.158	16560	NA	1e-05
genus.Anaerotruncus.id.2054	PGC consortium	rs17734739	T	C	0.0660052	-0.0421041	0.014908	0.0183	7.42772e-06	0.02126	NA	0.175	15927	NA	1e-05
genus.Anaerotruncus.id.2054	PGC consortium	rs4669806	G	T	0.0576389	0.0120017	0.0122994	0.0151	2.4206e-06	0.4261	NA	0.272	16566	NA	1e-05
genus.Anaerotruncus.id.2054	PGC consortium	rs6494922	A	G	0.0903106	-0.0758017	0.0202257	0.0275	6.62362e-06	0.005941	NA	0.0719	16067	NA	1e-05
genus.Anaerotruncus.id.2054	PGC consortium	rs6563550	T	C	0.0877135	0.00639948	0.0176745	0.0237	2.34517e-07	0.786	NA	0.088	16566	NA	1e-05
genus.Anaerotruncus.id.2054	PGC consortium	rs7155595	C	A	0.0539336	0.0216016	0.0118903	0.0148	7.54982e-06	0.1422	NA	0.328	16553	NA	1e-05
genus.Anaerotruncus.id.2054	PGC consortium	rs8005030	C	T	0.0554447	-0.0432032	0.0117854	0.0145	2.28298e-06	0.002848	NA	0.333	16548	NA	1e-05
genus.Anaerotruncus.id.2054	PGC consortium	rs9347879	T	C	0.050618	0.0295976	0.011049	0.0135	4.22333e-06	0.02829	NA	0.464	16566	NA	1e-05
genus.Bacteroides.id.918	PGC consortium	rs11585893	A	G	-0.0740746	-0.0138048	0.0147633	0.0246	1.79511e-06	0.5749	NA	0.131	17821	NA	1e-05
genus.Bacteroides.id.918	PGC consortium	rs1340391	T	C	-0.0592004	-0.00979784	0.0132244	0.0173	6.7301e-06	0.5711	NA	0.196	18302	NA	1e-05
genus.Bacteroides.id.918	PGC consortium	rs2023437	T	C	-0.0782325	-0.034105	0.0167634	0.0222	5.01824e-06	0.124	NA	0.115	17484	NA	1e-05
genus.Bacteroides.id.918	PGC consortium	rs66474973	G	T	0.0812515	-0.020998	0.0164479	0.0213	6.80966e-07	0.3247	NA	0.116	17405	NA	1e-05
genus.Bacteroides.id.918	PGC consortium	rs66710942	C	T	0.0488038	0.00110061	0.0107412	0.0143	5.86259e-06	0.9361	NA	0.411	17821	NA	1e-05
genus.Bacteroides.id.918	PGC consortium	rs6795673	C	T	0.0538565	-0.00269636	0.0105251	0.0135	3.37909e-07	0.8404	NA	0.442	18301	NA	1e-05
genus.Bacteroides.id.918	PGC consortium	rs9507307	C	T	0.0604456	0.00920221	0.0129128	0.017	2.1271e-06	0.5865	NA	0.213	18184	NA	1e-05
genus.Barnesiella.id.944	PGC consortium	rs11155559	T	C	0.0956023	0.0147999	0.0212961	0.0237	8.91914e-06	0.5309	NA	0.0917	13383	NA	1e-05
genus.Barnesiella.id.944	PGC consortium	rs12909713	C	T	-0.0550716	0.0104039	0.0120039	0.0136	4.94527e-06	0.4438	NA	0.442	14205	NA	1e-05
genus.Barnesiella.id.944	PGC consortium	rs13242616	T	C	-0.0583747	0.0133011	0.0123176	0.016	2.29017e-06	0.4066	NA	0.374	13945	NA	1e-05
genus.Barnesiella.id.944	PGC consortium	rs199035	G	A	0.0559495	0.00170145	0.0119716	0.0139	3.00294e-06	0.9032	NA	0.512	13945	NA	1e-05
genus.Barnesiella.id.944	PGC consortium	rs2428166	G	A	-0.165859	-0.0363994	0.0337309	0.0314	8.50874e-07	0.2467	NA	0.055	8091	NA	1e-05
genus.Barnesiella.id.944	PGC consortium	rs3816345	T	C	0.0976397	0.0153023	0.0213141	0.0245	9.59003e-06	0.5307	NA	0.0816	14209	NA	1e-05
genus.Barnesiella.id.944	PGC consortium	rs62251337	A	G	-0.0690763	-0.0175023	0.0149374	0.0169	4.24161e-06	0.3006	NA	0.203	13945	NA	1e-05
genus.Barnesiella.id.944	PGC consortium	rs72684847	T	C	-0.114369	-0.0154995	0.0253873	0.028	6.76169e-06	0.5795	NA	0.0637	12984	NA	1e-05
genus.Barnesiella.id.944	PGC consortium	rs76181748	C	T	-0.0778559	0.011597	0.017164	0.0201	6.7766e-06	0.5633	NA	0.138	14201	NA	1e-05
genus.Barnesiella.id.944	PGC consortium	rs79795328	A	G	-0.0818645	-0.00280393	0.0176441	0.0194	4.23302e-06	0.885	NA	0.14	13657	NA	1e-05
genus.Bifidobacterium.id.436	PGC consortium	rs10928554	T	C	0.101562	0.00039992	0.0182491	0.0288	1.02779e-07	0.9891	NA	0.073	14666	NA	1e-05
genus.Bifidobacterium.id.436	PGC consortium	rs11893318	C	T	0.114826	-0.034498	0.0176729	0.0247	6.54076e-11	0.1629	NA	0.087	14777	NA	1e-05
genus.Bifidobacterium.id.436	PGC consortium	rs12022129	G	A	0.0619356	0.0430015	0.0138937	0.0166	7.99643e-06	0.00964	NA	0.205	14776	NA	1e-05
genus.Bifidobacterium.id.436	PGC consortium	rs12328663	C	T	0.0976092	-0.0141001	0.0166063	0.0231	9.92824e-10	0.5407	NA	0.097	14778	NA	1e-05
genus.Bifidobacterium.id.436	PGC consortium	rs12465599	A	G	0.0535787	0.0199007	0.0118217	0.0137	6.26677e-06	0.1471	NA	0.396	14778	NA	1e-05
genus.Bifidobacterium.id.436	PGC consortium	rs13020688	G	A	0.0562696	-0.0350968	0.0122617	0.0152	4.07258e-06	0.02092	NA	0.39	14666	NA	1e-05
genus.Bifidobacterium.id.436	PGC consortium	rs182549	C	T	0.119703	-0.000699755	0.0127294	0.0171	1.27822e-20	0.9682	NA	0.263	14778	NA	1e-05
genus.Bifidobacterium.id.436	PGC consortium	rs1879087	C	T	0.105365	-0.0352996	0.0240529	0.0341	1.45213e-06	0.3015	NA	0.05	9066	NA	1e-05
genus.Bifidobacterium.id.436	PGC consortium	rs1961273	C	T	0.0674036	0.0107981	0.0132319	0.0157	3.50864e-07	0.4888	NA	0.246	14778	NA	1e-05
genus.Bifidobacterium.id.436	PGC consortium	rs2491158	G	A	0.0712624	0.0232993	0.015983	0.0187	8.04716e-06	0.2127	NA	0.165	14021	NA	1e-05
genus.Bifidobacterium.id.436	PGC consortium	rs2686790	T	C	0.070741	-0.00640044	0.0157926	0.0192	7.49893e-06	0.7384	NA	0.142	14778	NA	1e-05
genus.Bifidobacterium.id.436	PGC consortium	rs4954572	T	G	0.0693643	-0.00220242	0.0127113	0.0157	4.55137e-08	0.8889	NA	0.25	14778	NA	1e-05
genus.Bifidobacterium.id.436	PGC consortium	rs540489	T	G	-0.0637641	0.0138043	0.0138746	0.0176	5.19458e-06	0.4333	NA	0.221	14561	NA	1e-05
genus.Bifidobacterium.id.436	PGC consortium	rs56108664	T	C	0.0729971	0.00039992	0.0157926	0.0178	2.4402e-06	0.9816	NA	0.192	13916	NA	1e-05
genus.Bifidobacterium.id.436	PGC consortium	rs5746486	T	C	-0.0536216	-0.00810274	0.0120801	0.0142	8.99955e-06	0.5682	NA	0.351	14778	NA	1e-05
genus.Bifidobacterium.id.436	PGC consortium	rs62181700	G	A	-0.0624643	-0.00509699	0.0131205	0.0162	2.17246e-06	0.7538	NA	0.269	14774	NA	1e-05
genus.Bifidobacterium.id.436	PGC consortium	rs625118	A	C	0.086203	-0.0256974	0.0175325	0.0252	1.09108e-06	0.3082	NA	0.0819	14778	NA	1e-05
genus.Bifidobacterium.id.436	PGC consortium	rs638382	T	C	-0.0650864	0.00580313	0.0123008	0.0136	9.44766e-08	0.6698	NA	0.485	14021	NA	1e-05
genus.Bifidobacterium.id.436	PGC consortium	rs6430601	T	G	0.0796261	0.00229736	0.0170313	0.0226	1.09486e-06	0.9188	NA	0.108	14776	NA	1e-05
genus.Bifidobacterium.id.436	PGC consortium	rs73797465	T	G	-0.0953566	-0.0122953	0.0209237	0.0264	4.38162e-06	0.6418	NA	0.0734	14666	NA	1e-05
genus.Bifidobacterium.id.436	PGC consortium	rs75344046	C	T	0.232354	-0.0205964	0.0505979	0.0369	4.86354e-06	0.5758	NA	0.038	3856	NA	1e-05
genus.Bifidobacterium.id.436	PGC consortium	rs7570971	A	C	0.113335	-0.0143018	0.0125748	0.0172	2.01343e-19	0.4042	NA	0.283	14666	NA	1e-05
genus.Bifidobacterium.id.436	PGC consortium	rs842356	G	A	0.0730449	-0.0179971	0.0164531	0.0209	8.51063e-06	0.3892	NA	0.131	14666	NA	1e-05
genus.Bifidobacterium.id.436	PGC consortium	rs857444	C	T	0.0558234	0.0122953	0.0121219	0.0141	3.57097e-06	0.3802	NA	0.355	14777	NA	1e-05
genus.Bilophila.id.3170	PGC consortium	rs11069458	T	C	-0.0680947	-0.0293979	0.015503	0.018	7.71547e-06	0.1014	NA	0.186	12856	NA	1e-05
genus.Bilophila.id.3170	PGC consortium	rs1241171	G	A	-0.0692654	0.00749804	0.0150148	0.0165	4.24037e-06	0.6496	NA	0.208	12856	NA	1e-05
genus.Bilophila.id.3170	PGC consortium	rs1571225	C	T	0.0826826	-0.001998	0.0170621	0.0198	1.12289e-06	0.919	NA	0.14	12854	NA	1e-05
genus.Bilophila.id.3170	PGC consortium	rs1969927	G	A	0.0564589	0.0153979	0.0126935	0.0162	9.0722e-06	0.3433	NA	0.418	12777	NA	1e-05
genus.Bilophila.id.3170	PGC consortium	rs2728491	G	T	-0.0627416	-0.0116024	0.0139456	0.0154	6.33255e-06	0.4519	NA	0.276	12856	NA	1e-05
genus.Bilophila.id.3170	PGC consortium	rs4798126	G	A	0.073288	-0.0251998	0.016799	0.021	7.14662e-06	0.2306	NA	0.142	12777	NA	1e-05
genus.Bilophila.id.3170	PGC consortium	rs542415	T	C	-0.0613623	-0.00140098	0.0133436	0.0146	4.70948e-06	0.9253	NA	0.338	12777	NA	1e-05
genus.Bilophila.id.3170	PGC consortium	rs60178956	G	A	-0.0624818	0.0418016	0.0141485	0.0165	8.05619e-06	0.0112	NA	0.265	12777	NA	1e-05
genus.Bilophila.id.3170	PGC consortium	rs6793291	C	A	0.112729	-0.018596	0.0241633	0.0257	3.1132e-06	0.4711	NA	0.095	11051	NA	1e-05
genus.Bilophila.id.3170	PGC consortium	rs72676854	T	C	0.123209	0.0179971	0.026882	0.0301	5.62268e-06	0.5494	NA	0.0608	11616	NA	1e-05
genus.Bilophila.id.3170	PGC consortium	rs7802841	C	A	0.0670097	-0.0154993	0.0137701	0.0153	1.76952e-06	0.3104	NA	0.32	12856	NA	1e-05
genus.Blautia.id.1992	PGC consortium	rs11149971	C	T	0.117605	0.0403013	0.02339	0.0304	1.03934e-06	0.1848	NA	0.051	16255	NA	1e-05
genus.Blautia.id.1992	PGC consortium	rs113271346	C	T	0.0782682	-0.0121953	0.0172116	0.0222	6.85386e-06	0.5819	NA	0.108	17465	NA	1e-05
genus.Blautia.id.1992	PGC consortium	rs115043014	G	A	-0.206605	0.119302	0.043992	0.0347	5.186e-06	0.0005902	NA	0.043	4902	NA	1e-05
genus.Blautia.id.1992	PGC consortium	rs117001700	T	C	0.196414	0.0311013	0.0441122	0.0349	8.83912e-06	0.3737	NA	0.0436	4965	NA	1e-05
genus.Blautia.id.1992	PGC consortium	rs16892041	T	C	-0.0622605	-0.00729656	0.0141804	0.0185	8.82028e-06	0.6933	NA	0.161	18276	NA	1e-05
genus.Blautia.id.1992	PGC consortium	rs2788271	T	G	-0.0575596	0.0154008	0.0133492	0.0182	7.16388e-06	0.3961	NA	0.163	18276	NA	1e-05
genus.Blautia.id.1992	PGC consortium	rs3005511	A	G	0.0501085	0.0155977	0.0110768	0.0144	6.18905e-06	0.2808	NA	0.317	18276	NA	1e-05
genus.Blautia.id.1992	PGC consortium	rs4926264	T	C	0.0826207	0.0579953	0.0178239	0.0255	5.10293e-06	0.02298	NA	0.0742	18276	NA	1e-05
genus.Blautia.id.1992	PGC consortium	rs67794373	C	T	0.0601709	-0.0152038	0.0123443	0.0161	1.00003e-06	0.3447	NA	0.233	18158	NA	1e-05
genus.Blautia.id.1992	PGC consortium	rs682885	A	G	-0.0493376	0.00229736	0.0107359	0.0137	4.4908e-06	0.8657	NA	0.406	18274	NA	1e-05
genus.Butyricicoccus.id.2055	PGC consortium	rs10084203	A	G	0.0549699	-0.027402	0.0123563	0.0153	8.58646e-06	0.0722	NA	0.264	17135	NA	1e-05
genus.Butyricicoccus.id.2055	PGC consortium	rs12034718	A	G	0.0701199	-0.000700245	0.0158213	0.0188	9.57686e-06	0.9707	NA	0.154	16237	NA	1e-05
genus.Butyricicoccus.id.2055	PGC consortium	rs12585793	T	C	-0.262206	0.0670042	0.0564729	0.0338	5.79191e-06	0.04752	NA	0.0423	3135	NA	1e-05
genus.Butyricicoccus.id.2055	PGC consortium	rs2017189	G	T	-0.0506956	0.0172988	0.011024	0.0146	3.87256e-06	0.2348	NA	0.435	17133	NA	1e-05
genus.Butyricicoccus.id.2055	PGC consortium	rs56221232	T	C	0.0828027	0.00179838	0.0167401	0.0213	7.6194e-07	0.9317	NA	0.118	17133	NA	1e-05
genus.Butyricicoccus.id.2055	PGC consortium	rs62478070	T	G	0.224039	-0.0618009	0.0494959	0.0351	5.9377e-06	0.07828	NA	0.0447	4007	NA	1e-05
genus.Butyricicoccus.id.2055	PGC consortium	rs7322368	T	C	0.0815733	0.0170046	0.0183167	0.0229	5.5178e-06	0.4598	NA	0.0942	17134	NA	1e-05
genus.Butyricimonas.id.945	PGC consortium	rs11228830	A	G	0.135265	0.0222017	0.0298411	0.0255	6.55162e-06	0.383	NA	0.0755	8974	NA	1e-05
genus.Butyricimonas.id.945	PGC consortium	rs113054641	G	A	-0.144881	-0.0308007	0.0274574	0.0285	1.73694e-07	0.2807	NA	0.065	9949	NA	1e-05
genus.Butyricimonas.id.945	PGC consortium	rs12304031	G	A	-0.086278	-0.0140015	0.0196846	0.0206	6.70067e-06	0.4958	NA	0.136	10658	NA	1e-05
genus.Butyricimonas.id.945	PGC consortium	rs12458763	A	C	0.122037	0.012304	0.0269587	0.0265	6.36646e-06	0.6416	NA	0.0714	10383	NA	1e-05
genus.Butyricimonas.id.945	PGC consortium	rs1862649	G	A	0.113124	0.011597	0.0248176	0.0248	4.76256e-06	0.6388	NA	0.086	10123	NA	1e-05
genus.Butyricimonas.id.945	PGC consortium	rs2114713	G	T	0.062721	0.00729656	0.0138998	0.0137	6.87713e-06	0.5954	NA	0.422	10734	NA	1e-05
genus.Butyricimonas.id.945	PGC consortium	rs62130338	G	A	-0.0732608	0.00210221	0.0158324	0.0168	3.8981e-06	0.9027	NA	0.24	10557	NA	1e-05
genus.Butyricimonas.id.945	PGC consortium	rs62390301	T	C	-0.0872983	-0.0160989	0.0174893	0.0178	7.41905e-07	0.3665	NA	0.199	10634	NA	1e-05
genus.Butyricimonas.id.945	PGC consortium	rs7083431	A	C	0.0703539	0.00760104	0.0144439	0.0146	8.8546e-07	0.6012	NA	0.351	10737	NA	1e-05
genus.Butyricimonas.id.945	PGC consortium	rs71428626	G	T	-0.133188	0.0114958	0.0289905	0.0291	4.80413e-06	0.6934	NA	0.059	9776	NA	1e-05
genus.Butyricimonas.id.945	PGC consortium	rs72814525	A	G	0.0664154	-0.000300045	0.0149766	0.0147	8.24599e-06	0.9817	NA	0.31	10736	NA	1e-05
genus.Butyricimonas.id.945	PGC consortium	rs78453362	A	G	-0.14948	0.0497992	0.0327073	0.0302	4.0581e-06	0.09848	NA	0.0561	8207	NA	1e-05
genus.Butyricimonas.id.945	PGC consortium	rs9657374	C	T	0.0680719	0.00500249	0.0148172	0.015	4.50359e-06	0.7368	NA	0.294	10737	NA	1e-05
genus.Butyrivibrio.id.1993	PGC consortium	rs1007475	G	T	0.118065	-0.00689617	0.0261271	0.0147	7.92312e-06	0.6373	NA	0.307	3482	NA	1e-05
genus.Butyrivibrio.id.1993	PGC consortium	rs11761679	T	C	0.154775	-0.0306963	0.0321539	0.0184	2.20231e-06	0.09607	NA	0.167	3482	NA	1e-05
genus.Butyrivibrio.id.1993	PGC consortium	rs16934069	T	C	-0.133784	0.0044003	0.0299444	0.0184	8.8591e-06	0.8087	NA	0.203	3482	NA	1e-05
genus.Butyrivibrio.id.1993	PGC consortium	rs16941336	C	T	0.127488	0.0037972	0.0267936	0.0164	1.53182e-06	0.8146	NA	0.26	3482	NA	1e-05
genus.Butyrivibrio.id.1993	PGC consortium	rs17163238	G	A	0.140987	0.0188974	0.0309117	0.0171	5.51196e-06	0.2709	NA	0.191	3482	NA	1e-05
genus.Butyrivibrio.id.1993	PGC consortium	rs4537857	T	C	-0.12459	-0.00339576	0.0260992	0.0148	1.80192e-06	0.8183	NA	0.291	3482	NA	1e-05
genus.Butyrivibrio.id.1993	PGC consortium	rs4627235	A	G	-0.126008	-0.016902	0.0278102	0.0164	8.09885e-06	0.3024	NA	0.248	3477	NA	1e-05
genus.Butyrivibrio.id.1993	PGC consortium	rs486484	A	G	-0.108349	-0.011597	0.0240008	0.0139	6.61084e-06	0.403	NA	0.474	3456	NA	1e-05
genus.Butyrivibrio.id.1993	PGC consortium	rs4928024	A	G	-0.17471	0.0172995	0.0389333	0.0229	8.18641e-06	0.4506	NA	0.102	3481	NA	1e-05
genus.Butyrivibrio.id.1993	PGC consortium	rs74622183	A	G	-0.201027	-0.0112025	0.0428204	0.0256	2.45748e-06	0.6624	NA	0.0834	3478	NA	1e-05
genus.Butyrivibrio.id.1993	PGC consortium	rs77356209	T	C	0.216874	0.000699755	0.0483299	0.0299	6.6643e-06	0.982	NA	0.0645	3379	NA	1e-05
genus.Butyrivibrio.id.1993	PGC consortium	rs7752361	A	G	-0.11923	0.00169856	0.0239975	0.0136	7.69113e-07	0.8978	NA	0.437	3481	NA	1e-05
genus.Butyrivibrio.id.1993	PGC consortium	rs7763512	G	A	0.119846	0.0290993	0.0253367	0.0143	3.10655e-06	0.04224	NA	0.408	3259	NA	1e-05
genus.Butyrivibrio.id.1993	PGC consortium	rs9349693	A	G	0.117973	0.0344014	0.0259861	0.0147	5.54958e-06	0.01898	NA	0.296	3482	NA	1e-05
genus.CandidatusSoleaferrea.id.11350	PGC consortium	rs10090365	A	G	-0.0834413	-0.00170145	0.0180989	0.0143	4.17309e-06	0.9039	NA	0.522	6145	NA	1e-05
genus.CandidatusSoleaferrea.id.11350	PGC consortium	rs10108780	A	G	-0.092834	-0.0182964	0.0199807	0.0158	3.64079e-06	0.2479	NA	0.292	5999	NA	1e-05
genus.CandidatusSoleaferrea.id.11350	PGC consortium	rs10809135	T	C	0.0834858	0.0333961	0.0182426	0.017	5.47174e-06	0.0494	NA	0.509	5999	NA	1e-05
genus.CandidatusSoleaferrea.id.11350	PGC consortium	rs4294381	T	C	0.112197	-0.021898	0.023186	0.017	1.3685e-06	0.196	NA	0.196	6145	NA	1e-05
genus.CandidatusSoleaferrea.id.11350	PGC consortium	rs4678258	T	C	0.0986136	-0.0213973	0.0215646	0.0168	5.53183e-06	0.2026	NA	0.229	6101	NA	1e-05
genus.CandidatusSoleaferrea.id.11350	PGC consortium	rs62203853	A	C	0.100167	0.0128965	0.0223389	0.0166	8.3761e-06	0.4365	NA	0.205	6050	NA	1e-05
genus.CandidatusSoleaferrea.id.11350	PGC consortium	rs6489992	A	G	-0.0840437	0.00400198	0.0187031	0.0139	7.88786e-06	0.7719	NA	0.371	6142	NA	1e-05
genus.CandidatusSoleaferrea.id.11350	PGC consortium	rs6494306	A	G	-0.0969304	-0.0130954	0.0214221	0.0161	5.80051e-06	0.4131	NA	0.225	6145	NA	1e-05
genus.CandidatusSoleaferrea.id.11350	PGC consortium	rs7400877	T	C	-0.0951085	-0.00399798	0.0212799	0.016	9.29448e-06	0.8046	NA	0.231	6145	NA	1e-05
genus.CandidatusSoleaferrea.id.11350	PGC consortium	rs9973954	A	G	0.0892075	0.0188021	0.0195401	0.0149	5.94796e-06	0.2077	NA	0.295	6145	NA	1e-05
genus.Catenibacterium.id.2153	PGC consortium	rs12404911	C	T	0.140717	-0.00449986	0.0304142	0.0169	2.79891e-06	0.7901	NA	0.2	3239	NA	1e-05
genus.Catenibacterium.id.2153	PGC consortium	rs212393	G	A	-0.135254	0.013298	0.0286209	0.0155	3.62489e-06	0.3915	NA	0.287	3239	NA	1e-05
genus.Catenibacterium.id.2153	PGC consortium	rs73128290	A	G	0.129726	-0.0151035	0.0284563	0.0152	4.29372e-06	0.3204	NA	0.273	3239	NA	1e-05
genus.Catenibacterium.id.2153	PGC consortium	rs77285108	G	A	-0.161826	-0.00269636	0.0353447	0.0216	3.6268e-06	0.8986	NA	0.15	3210	NA	1e-05
genus.Catenibacterium.id.2153	PGC consortium	rs7742829	C	T	0.11411	0.0189994	0.0251099	0.0137	5.60729e-06	0.1658	NA	0.412	3239	NA	1e-05
genus.ChristensenellaceaeR.7group.id.11283	PGC consortium	rs17081797	A	G	-0.0904325	0.0154008	0.0204253	0.0266	3.34031e-06	0.5625	NA	0.0709	16324	NA	1e-05
genus.ChristensenellaceaeR.7group.id.11283	PGC consortium	rs60954665	T	G	0.049815	0.00600195	0.0110787	0.0135	7.13177e-06	0.6579	NA	0.466	16324	NA	1e-05
genus.ChristensenellaceaeR.7group.id.11283	PGC consortium	rs62190261	A	C	0.0958394	-0.0411033	0.0214723	0.0271	8.74023e-06	0.1287	NA	0.076	15274	NA	1e-05
genus.ChristensenellaceaeR.7group.id.11283	PGC consortium	rs62467127	C	T	0.114108	-0.00760104	0.0251983	0.0277	3.25362e-06	0.7854	NA	0.062	12719	NA	1e-05
genus.ChristensenellaceaeR.7group.id.11283	PGC consortium	rs73952017	C	T	-0.0862164	-0.00469894	0.0194354	0.0272	8.45769e-06	0.8619	NA	0.096	15274	NA	1e-05
genus.ChristensenellaceaeR.7group.id.11283	PGC consortium	rs78521377	C	T	0.124992	-0.0180953	0.0274797	0.0291	5.60674e-06	0.5339	NA	0.057	12605	NA	1e-05
genus.ChristensenellaceaeR.7group.id.11283	PGC consortium	rs79150079	C	A	0.121547	0.053	0.0270977	0.0298	9.41804e-06	0.07523	NA	0.059	11994	NA	1e-05
genus.ChristensenellaceaeR.7group.id.11283	PGC consortium	rs892686	A	G	0.0514099	0.00730327	0.011136	0.0138	3.96861e-06	0.6	NA	0.47	16325	NA	1e-05
genus.Clostridiumsensustricto1.id.1873	PGC consortium	rs11264403	G	A	-0.139062	-0.00659818	0.0334454	0.0306	7.75544e-06	0.8284	NA	0.061	7285	NA	1e-05
genus.Clostridiumsensustricto1.id.1873	PGC consortium	rs115807074	A	G	-0.22736	0.0548006	0.0492575	0.0339	4.31688e-06	0.1061	NA	0.0447	4229	NA	1e-05
genus.Clostridiumsensustricto1.id.1873	PGC consortium	rs116847295	C	T	0.110021	0.00480151	0.0246032	0.0257	4.58118e-06	0.8524	NA	0.074	12910	NA	1e-05
genus.Clostridiumsensustricto1.id.1873	PGC consortium	rs12341505	G	A	0.0810718	-0.0147014	0.0180121	0.0203	4.82174e-06	0.4677	NA	0.142	14118	NA	1e-05
genus.Clostridiumsensustricto1.id.1873	PGC consortium	rs2795528	G	A	-0.184315	0.0299027	0.0392204	0.0308	2.7204e-06	0.3316	NA	0.053	6366	NA	1e-05
genus.Clostridiumsensustricto1.id.1873	PGC consortium	rs550843	T	C	-0.0783246	0.00539542	0.0169209	0.0212	2.05071e-06	0.7995	NA	0.133	14102	NA	1e-05
genus.Collinsella.id.815	PGC consortium	rs10890671	T	C	-0.0537401	-0.0199986	0.0118848	0.0134	6.52136e-06	0.1356	NA	0.486	14334	NA	1e-05
genus.Collinsella.id.815	PGC consortium	rs11597285	G	T	-0.0537947	0.0135007	0.0120548	0.0139	9.37615e-06	0.3317	NA	0.401	14334	NA	1e-05
genus.Collinsella.id.815	PGC consortium	rs1496626	T	C	-0.0722307	0.0105046	0.01616	0.0191	6.78175e-06	0.5828	NA	0.151	14334	NA	1e-05
genus.Collinsella.id.815	PGC consortium	rs149807560	C	A	-0.104264	-0.00350385	0.0235841	0.027	7.0987e-06	0.8955	NA	0.072	13473	NA	1e-05
genus.Collinsella.id.815	PGC consortium	rs2103510	G	A	0.0786551	0.0263953	0.0168217	0.0196	2.42474e-06	0.1768	NA	0.135	14334	NA	1e-05
genus.Collinsella.id.815	PGC consortium	rs548708	T	C	0.0537876	0.0145043	0.0120555	0.0139	8.3988e-06	0.295	NA	0.403	14334	NA	1e-05
genus.Collinsella.id.815	PGC consortium	rs62102630	A	G	-0.0696299	0.0288984	0.0153325	0.0175	8.30514e-06	0.09901	NA	0.178	14334	NA	1e-05
genus.Collinsella.id.815	PGC consortium	rs62448871	C	A	-0.0540309	-0.00499749	0.0120324	0.0137	6.78253e-06	0.7174	NA	0.433	14334	NA	1e-05
genus.Collinsella.id.815	PGC consortium	rs73052258	G	A	0.0930178	-0.0195967	0.0202658	0.0235	1.7158e-06	0.404	NA	0.095	14334	NA	1e-05
genus.Collinsella.id.815	PGC consortium	rs75672793	A	G	-0.108908	0.00760104	0.0240522	0.0269	6.13549e-06	0.7782	NA	0.0705	12601	NA	1e-05
genus.Collinsella.id.815	PGC consortium	rs9541268	C	A	0.09597	0.00959589	0.0197312	0.0218	8.79419e-07	0.6612	NA	0.111	12914	NA	1e-05
genus.Coprobacter.id.949	PGC consortium	rs11532348	C	T	-0.103931	-0.0242047	0.0226826	0.0196	5.71184e-06	0.216	NA	0.187	6364	NA	1e-05
genus.Coprobacter.id.949	PGC consortium	rs12684609	T	C	0.100827	0.00679685	0.0220366	0.0182	6.10177e-06	0.709	NA	0.201	6364	NA	1e-05
genus.Coprobacter.id.949	PGC consortium	rs12996055	A	C	0.0921817	-0.00429923	0.0209405	0.0161	8.07639e-06	0.7883	NA	0.274	6570	NA	1e-05
genus.Coprobacter.id.949	PGC consortium	rs143662916	C	T	0.253264	-0.0314987	0.0540141	0.0296	3.07252e-06	0.2861	NA	0.056	3083	NA	1e-05
genus.Coprobacter.id.949	PGC consortium	rs189356	G	A	0.0781125	0.0248974	0.0171916	0.0143	6.26291e-06	0.08151	NA	0.501	6763	NA	1e-05
genus.Coprobacter.id.949	PGC consortium	rs213863	C	T	-0.0887412	0.00690378	0.0188377	0.0146	2.34883e-06	0.6355	NA	0.3	6798	NA	1e-05
genus.Coprobacter.id.949	PGC consortium	rs305411	A	G	0.129218	0.00039992	0.0264518	0.0218	1.00906e-06	0.9836	NA	0.115	6777	NA	1e-05
genus.Coprobacter.id.949	PGC consortium	rs3828477	G	T	-0.091218	-0.000699755	0.019569	0.0158	2.88974e-06	0.9656	NA	0.263	6798	NA	1e-05
genus.Coprobacter.id.949	PGC consortium	rs72821405	T	C	-0.147365	0.00320486	0.0319978	0.0274	4.7576e-06	0.9075	NA	0.0788	6177	NA	1e-05
genus.Coprobacter.id.949	PGC consortium	rs74919520	G	A	0.125703	-0.0106036	0.0276296	0.0216	5.76326e-06	0.6249	NA	0.111	6387	NA	1e-05
genus.Coprococcus1.id.11301	PGC consortium	rs1010560	C	A	0.0580232	0.0180011	0.0122722	0.016	1.95915e-06	0.2594	NA	0.29	16723	NA	1e-05
genus.Coprococcus1.id.11301	PGC consortium	rs12794898	G	T	0.0903299	-0.0614995	0.0197212	0.0268	4.91531e-06	0.02167	NA	0.092	15186	NA	1e-05
genus.Coprococcus1.id.11301	PGC consortium	rs1519491	T	C	0.0499197	0.00630011	0.0113558	0.0143	8.95283e-06	0.6587	NA	0.401	16733	NA	1e-05
genus.Coprococcus1.id.11301	PGC consortium	rs1576241	A	G	-0.0510343	-0.0121029	0.0109535	0.0136	3.32862e-06	0.3734	NA	0.474	16729	NA	1e-05
genus.Coprococcus1.id.11301	PGC consortium	rs1762123	C	T	-0.0891532	-0.00939572	0.0198554	0.0274	8.01468e-06	0.7301	NA	0.067	16724	NA	1e-05
genus.Coprococcus1.id.11301	PGC consortium	rs2907920	A	G	0.0561173	-0.00369682	0.0126824	0.0167	7.65327e-06	0.8235	NA	0.256	16040	NA	1e-05
genus.Coprococcus1.id.11301	PGC consortium	rs4277593	G	A	-0.0585649	0.0247026	0.0109914	0.0135	1.13969e-07	0.06601	NA	0.498	16651	NA	1e-05
genus.Coprococcus1.id.11301	PGC consortium	rs56405618	A	G	-0.08963	-0.00060018	0.0186508	0.024	1.57195e-06	0.9814	NA	0.102	16379	NA	1e-05
genus.Coprococcus1.id.11301	PGC consortium	rs73031725	T	C	0.167591	0.0258042	0.0355224	0.0331	1.97917e-06	0.4357	NA	0.0452	7206	NA	1e-05
genus.Coprococcus1.id.11301	PGC consortium	rs73167075	T	C	0.0573137	0.0307038	0.0127573	0.0153	8.56864e-06	0.04463	NA	0.253	16733	NA	1e-05
genus.Coprococcus1.id.11301	PGC consortium	rs74101919	T	C	-0.0718989	-0.0203966	0.0144651	0.0179	1.03291e-06	0.2563	NA	0.177	16732	NA	1e-05
genus.Coprococcus2.id.11302	PGC consortium	rs10070053	A	G	0.0594312	-0.0212951	0.0135375	0.0143	7.64883e-06	0.137	NA	0.418	11473	NA	1e-05
genus.Coprococcus2.id.11302	PGC consortium	rs12634070	T	C	0.0736486	0.00129916	0.0164921	0.0172	9.95104e-06	0.9377	NA	0.215	11457	NA	1e-05
genus.Coprococcus2.id.11302	PGC consortium	rs2482516	C	T	0.0754415	0.00549507	0.0164619	0.0172	4.72333e-06	0.7503	NA	0.196	11483	NA	1e-05
genus.Coprococcus2.id.11302	PGC consortium	rs35890118	A	G	-0.066536	0.00400198	0.0147661	0.0156	8.25962e-06	0.7965	NA	0.268	11478	NA	1e-05
genus.Coprococcus2.id.11302	PGC consortium	rs6677933	C	T	-0.0804405	0.0107981	0.0164216	0.0166	1.18501e-06	0.5148	NA	0.218	11483	NA	1e-05
genus.Coprococcus2.id.11302	PGC consortium	rs6894272	T	C	-0.113458	0.00159872	0.0253003	0.0259	9.53205e-06	0.95	NA	0.0737	11001	NA	1e-05
genus.Coprococcus2.id.11302	PGC consortium	rs72680320	T	C	-0.0649382	0.00880116	0.013919	0.014	2.27115e-06	0.5294	NA	0.438	11009	NA	1e-05
genus.Coprococcus2.id.11302	PGC consortium	rs9426473	A	G	0.0727361	0.0109993	0.0161662	0.0172	6.30687e-06	0.5203	NA	0.197	11486	NA	1e-05
genus.Coprococcus3.id.11303	PGC consortium	rs11080344	C	T	0.0516921	0.00300451	0.0113054	0.0136	4.78692e-06	0.8275	NA	0.451	15835	NA	1e-05
genus.Coprococcus3.id.11303	PGC consortium	rs13247359	G	A	0.051211	0	0.0113031	0.0146	7.32611e-06	0.9978	NA	0.469	15833	NA	1e-05
genus.Coprococcus3.id.11303	PGC consortium	rs13394391	C	T	-0.0709302	-0.0213994	0.0150918	0.0183	2.20317e-06	0.2412	NA	0.165	15834	NA	1e-05
genus.Coprococcus3.id.11303	PGC consortium	rs178271	T	C	0.145257	0.0177024	0.0294239	0.0374	7.81088e-07	0.6356	NA	0.0539	10794	NA	1e-05
genus.Coprococcus3.id.11303	PGC consortium	rs34731438	T	G	-0.0626607	0.0197046	0.0137305	0.0167	7.70794e-06	0.2369	NA	0.207	15829	NA	1e-05
genus.Coprococcus3.id.11303	PGC consortium	rs4575475	G	A	0.0619514	-0.00560427	0.0137787	0.0162	7.04284e-06	0.7291	NA	0.234	15154	NA	1e-05
genus.Coprococcus3.id.11303	PGC consortium	rs6994742	C	T	0.0551306	0.00790113	0.0123929	0.0152	7.83609e-06	0.6023	NA	0.27	15834	NA	1e-05
genus.Coprococcus3.id.11303	PGC consortium	rs7521171	G	A	-0.0596434	0.00769957	0.0129279	0.0178	4.32242e-06	0.6663	NA	0.267	15472	NA	1e-05
genus.Coprococcus3.id.11303	PGC consortium	rs8100692	T	C	0.0577411	0.0105046	0.0113476	0.0136	4.16459e-07	0.4431	NA	0.439	15829	NA	1e-05
genus.DefluviitaleaceaeUCG011.id.11287	PGC consortium	rs112893842	T	C	0.11381	0.0275957	0.0232806	0.0203	1.44535e-06	0.1735	NA	0.128	8183	NA	1e-05
genus.DefluviitaleaceaeUCG011.id.11287	PGC consortium	rs12122999	G	T	-0.0827292	-0.00459941	0.0181154	0.0182	4.82584e-06	0.7988	NA	0.27	7811	NA	1e-05
genus.DefluviitaleaceaeUCG011.id.11287	PGC consortium	rs1582238	T	C	0.0805036	0.00159872	0.0167257	0.0143	1.56775e-06	0.911	NA	0.34	7983	NA	1e-05
genus.DefluviitaleaceaeUCG011.id.11287	PGC consortium	rs2892880	G	A	0.0817755	-0.0178006	0.0181686	0.0161	6.82881e-06	0.2693	NA	0.231	8182	NA	1e-05
genus.DefluviitaleaceaeUCG011.id.11287	PGC consortium	rs4344384	G	T	0.0715978	-0.0369971	0.0156309	0.0138	4.83238e-06	0.007569	NA	0.476	8180	NA	1e-05
genus.DefluviitaleaceaeUCG011.id.11287	PGC consortium	rs72731813	C	T	-0.147383	0.0226956	0.0293796	0.0254	4.33116e-07	0.3712	NA	0.08	7767	NA	1e-05
genus.DefluviitaleaceaeUCG011.id.11287	PGC consortium	rs9608282	T	G	0.142939	0.00489799	0.0299793	0.026	2.52045e-06	0.8513	NA	0.0817	7716	NA	1e-05
genus.DefluviitaleaceaeUCG011.id.11287	PGC consortium	rs9725395	A	G	-0.13834	-0.0464	0.029554	0.0263	3.51921e-06	0.07798	NA	0.0822	8011	NA	1e-05
genus.Desulfovibrio.id.3173	PGC consortium	rs1294544	A	C	0.0688782	-0.005103	0.0153635	0.0145	7.77587e-06	0.7267	NA	0.357	9241	NA	1e-05
genus.Desulfovibrio.id.3173	PGC consortium	rs13066142	G	A	0.119141	-0.0140015	0.0250891	0.0236	3.78665e-06	0.552	NA	0.092	9241	NA	1e-05
genus.Desulfovibrio.id.3173	PGC consortium	rs16863365	A	G	0.109402	-0.0177974	0.0226964	0.0203	1.7945e-06	0.3809	NA	0.129	8776	NA	1e-05
genus.Desulfovibrio.id.3173	PGC consortium	rs2032031	A	G	-0.0654931	0.00840458	0.0148681	0.0137	9.14277e-06	0.5393	NA	0.482	9241	NA	1e-05
genus.Desulfovibrio.id.3173	PGC consortium	rs2853179	C	T	0.0811971	0.004902	0.0174234	0.0172	2.42439e-06	0.7766	NA	0.23	8949	NA	1e-05
genus.Desulfovibrio.id.3173	PGC consortium	rs6580353	T	C	0.0770979	-0.0267958	0.0169735	0.0186	4.93857e-06	0.1493	NA	0.256	9241	NA	1e-05
genus.Desulfovibrio.id.3173	PGC consortium	rs72647089	T	G	-0.106594	0.0384031	0.0239337	0.0225	8.29763e-06	0.08754	NA	0.101	8985	NA	1e-05
genus.Desulfovibrio.id.3173	PGC consortium	rs7729080	C	A	-0.070287	0.0229002	0.0157691	0.0144	9.95869e-06	0.112	NA	0.32	9241	NA	1e-05
genus.Dialister.id.2183	PGC consortium	rs10138457	T	C	-0.113054	0.0199007	0.0261933	0.0266	7.88122e-06	0.4548	NA	0.0678	10968	NA	1e-05
genus.Dialister.id.2183	PGC consortium	rs10938938	G	A	-0.0773514	-0.0248975	0.0170915	0.0174	7.37063e-06	0.1525	NA	0.189	11401	NA	1e-05
genus.Dialister.id.2183	PGC consortium	rs11166701	G	A	-0.0655301	0.0137035	0.013186	0.0135	5.50746e-07	0.3106	NA	0.498	11720	NA	1e-05
genus.Dialister.id.2183	PGC consortium	rs2314294	T	C	0.0865932	0.00590255	0.0193719	0.0197	8.07899e-06	0.7666	NA	0.138	11339	NA	1e-05
genus.Dialister.id.2183	PGC consortium	rs2435610	A	C	0.0647131	-0.0268985	0.0143314	0.0158	5.93269e-06	0.0896	NA	0.282	11984	NA	1e-05
genus.Dialister.id.2183	PGC consortium	rs4747450	C	A	0.0668509	-0.0232965	0.0147685	0.0152	5.83729e-06	0.1249	NA	0.275	11987	NA	1e-05
genus.Dialister.id.2183	PGC consortium	rs4753063	G	A	-0.0596297	-0.023697	0.0130052	0.0136	4.85684e-06	0.08155	NA	0.436	11989	NA	1e-05
genus.Dialister.id.2183	PGC consortium	rs75416973	A	G	0.0727223	0.0239997	0.016451	0.0172	9.46091e-06	0.1629	NA	0.198	11402	NA	1e-05
genus.Dialister.id.2183	PGC consortium	rs764177	C	A	-0.0601454	-0.00330453	0.0135366	0.0153	9.60772e-06	0.8274	NA	0.333	11988	NA	1e-05
genus.Dialister.id.2183	PGC consortium	rs76680460	G	A	-0.161296	-0.00019998	0.0364332	0.0322	8.19213e-06	0.9953	NA	0.059	7176	NA	1e-05
genus.Dorea.id.1997	PGC consortium	rs12537781	T	C	-0.055544	-0.0123965	0.0125223	0.0154	9.15137e-06	0.4196	NA	0.258	17608	NA	1e-05
genus.Dorea.id.1997	PGC consortium	rs13279148	G	A	0.0715309	-0.0205964	0.0150878	0.0201	2.25283e-06	0.3045	NA	0.141	17605	NA	1e-05
genus.Dorea.id.1997	PGC consortium	rs1899291	C	T	0.0697217	-0.00899938	0.0150285	0.0199	4.56686e-06	0.6497	NA	0.135	17609	NA	1e-05
genus.Dorea.id.1997	PGC consortium	rs3005511	A	G	0.0516127	0.0155977	0.0112852	0.0144	5.28702e-06	0.2808	NA	0.317	17610	NA	1e-05
genus.Dorea.id.1997	PGC consortium	rs345219	T	G	-0.0497368	-0.0227979	0.0112621	0.0164	8.8006e-06	0.1633	NA	0.375	17215	NA	1e-05
genus.Dorea.id.1997	PGC consortium	rs3752849	G	A	0.163846	-0.0219963	0.036608	0.0347	7.68057e-06	0.5263	NA	0.043	5322	NA	1e-05
genus.Dorea.id.1997	PGC consortium	rs4793307	C	T	0.0574165	-0.0387975	0.0122472	0.0157	4.0069e-06	0.01339	NA	0.273	17600	NA	1e-05
genus.Dorea.id.1997	PGC consortium	rs62503162	A	G	-0.0974091	-0.00790113	0.0194379	0.023	7.46605e-07	0.73	NA	0.0962	16210	NA	1e-05
genus.Dorea.id.1997	PGC consortium	rs73729431	C	T	-0.13745	-0.00219758	0.0299983	0.0341	3.1674e-06	0.9475	NA	0.047	9596	NA	1e-05
genus.Dorea.id.1997	PGC consortium	rs78772518	A	C	0.13826	-0.0630996	0.0283609	0.0336	3.38015e-06	0.06035	NA	0.0498	10858	NA	1e-05
genus.Eggerthella.id.819	PGC consortium	rs112205261	T	C	-0.188618	-0.0473956	0.0403613	0.0298	3.34648e-06	0.1117	NA	0.0594	5036	NA	1e-05
genus.Eggerthella.id.819	PGC consortium	rs13070736	A	C	-0.121331	0.0456997	0.0272024	0.0196	7.61915e-06	0.01954	NA	0.143	5147	NA	1e-05
genus.Eggerthella.id.819	PGC consortium	rs1784446	G	A	0.0907728	-0.00789872	0.0198096	0.0135	5.23136e-06	0.5572	NA	0.437	5147	NA	1e-05
genus.Eggerthella.id.819	PGC consortium	rs2223081	G	A	0.102572	-0.00320486	0.0221108	0.0156	3.88889e-06	0.8385	NA	0.26	5147	NA	1e-05
genus.Eggerthella.id.819	PGC consortium	rs2240838	A	G	0.0980582	0.0178989	0.0197653	0.0165	7.36205e-07	0.2777	NA	0.536	5147	NA	1e-05
genus.Eggerthella.id.819	PGC consortium	rs3851328	T	G	-0.107774	-0.0031951	0.0236527	0.0168	4.17589e-06	0.8478	NA	0.225	5147	NA	1e-05
genus.Eggerthella.id.819	PGC consortium	rs4985746	G	A	0.110522	-0.00059982	0.0247653	0.0166	5.71461e-06	0.9714	NA	0.218	4906	NA	1e-05
genus.Eggerthella.id.819	PGC consortium	rs6430926	C	T	0.0879736	-0.00489799	0.0197127	0.0136	8.37122e-06	0.7193	NA	0.492	5147	NA	1e-05
genus.Eggerthella.id.819	PGC consortium	rs76663501	C	T	0.175349	0.0121029	0.0378576	0.029	4.82574e-06	0.6778	NA	0.072	4814	NA	1e-05
genus.Eisenbergiella.id.11304	PGC consortium	rs11027642	C	T	0.129006	-0.0295005	0.0284844	0.02	4.91871e-06	0.1407	NA	0.132	5583	NA	1e-05
genus.Eisenbergiella.id.11304	PGC consortium	rs11079158	T	C	0.100627	-0.00120072	0.022546	0.016	7.34849e-06	0.942	NA	0.238	5582	NA	1e-05
genus.Eisenbergiella.id.11304	PGC consortium	rs11938607	T	C	0.0978125	0.0289955	0.0216636	0.016	8.2182e-06	0.07082	NA	0.231	5583	NA	1e-05
genus.Eisenbergiella.id.11304	PGC consortium	rs12257723	A	C	-0.0952742	-0.0119005	0.0211569	0.0152	8.85121e-06	0.4351	NA	0.272	5582	NA	1e-05
genus.Eisenbergiella.id.11304	PGC consortium	rs12710729	C	A	0.0893384	0.0112025	0.0199069	0.0142	9.8441e-06	0.4295	NA	0.346	5583	NA	1e-05
genus.Eisenbergiella.id.11304	PGC consortium	rs13258851	A	G	0.137001	-0.00329542	0.0302124	0.0213	7.74648e-06	0.8788	NA	0.114	5583	NA	1e-05
genus.Eisenbergiella.id.11304	PGC consortium	rs1508033	A	C	0.091546	0.0243023	0.0195787	0.0143	3.22889e-06	0.08933	NA	0.359	5580	NA	1e-05
genus.Eisenbergiella.id.11304	PGC consortium	rs1553971	T	G	0.120965	-0.00230265	0.0263054	0.0187	5.26837e-06	0.9013	NA	0.155	5583	NA	1e-05
genus.Eisenbergiella.id.11304	PGC consortium	rs2683098	C	T	0.107319	-0.017496	0.022515	0.0165	2.2375e-06	0.2862	NA	0.216	5582	NA	1e-05
genus.Eisenbergiella.id.11304	PGC consortium	rs3812426	G	A	0.106447	-0.0248975	0.0224159	0.0163	2.71687e-06	0.1265	NA	0.223	5583	NA	1e-05
genus.Eisenbergiella.id.11304	PGC consortium	rs4462860	G	A	0.0939071	0.00719583	0.0201104	0.017	4.16221e-06	0.6718	NA	0.358	5460	NA	1e-05
genus.Enterorhabdus.id.820	PGC consortium	rs10098492	T	C	0.132323	0.0404987	0.0293688	0.0244	6.40572e-06	0.09685	NA	0.0815	7361	NA	1e-05
genus.Enterorhabdus.id.820	PGC consortium	rs114731706	T	G	0.182308	0.0111971	0.0382298	0.0303	2.17342e-06	0.7105	NA	0.059	5956	NA	1e-05
genus.Enterorhabdus.id.820	PGC consortium	rs2051957	C	T	0.0843291	-0.0222017	0.0189864	0.0163	8.89859e-06	0.1722	NA	0.241	7524	NA	1e-05
genus.Enterorhabdus.id.820	PGC consortium	rs3017103	A	G	0.0980897	0.012304	0.0208995	0.0184	2.94044e-06	0.5027	NA	0.167	7524	NA	1e-05
genus.Enterorhabdus.id.820	PGC consortium	rs73331712	T	C	0.26199	0.00410158	0.055123	0.0325	4.84923e-06	0.8998	NA	0.0499	3109	NA	1e-05
genus.Enterorhabdus.id.820	PGC consortium	rs77655283	G	A	0.132988	0.0462953	0.0298306	0.0248	5.88042e-06	0.06212	NA	0.078	7494	NA	1e-05
genus.Erysipelatoclostridium.id.11381	PGC consortium	rs1434153	G	A	-0.0684526	0.00060018	0.0152443	0.0153	6.85295e-06	0.9677	NA	0.33	9662	NA	1e-05
genus.Erysipelatoclostridium.id.11381	PGC consortium	rs16936671	C	T	-0.0968026	-0.00539542	0.0217883	0.0217	6.04309e-06	0.8023	NA	0.119	9488	NA	1e-05
genus.Erysipelatoclostridium.id.11381	PGC consortium	rs17804233	T	C	-0.0662914	0.0128965	0.0144203	0.0134	4.58605e-06	0.3366	NA	0.509	9783	NA	1e-05
genus.Erysipelatoclostridium.id.11381	PGC consortium	rs2901723	C	A	0.0641339	-0.0311982	0.0144295	0.0143	8.79469e-06	0.02864	NA	0.514	9662	NA	1e-05
genus.Erysipelatoclostridium.id.11381	PGC consortium	rs340991	A	G	-0.0740482	0.0177024	0.0158891	0.015	3.74942e-06	0.2377	NA	0.291	9781	NA	1e-05
genus.Erysipelatoclostridium.id.11381	PGC consortium	rs3804326	A	G	0.14147	-0.0270013	0.0336352	0.0303	9.85273e-06	0.3726	NA	0.0664	7028	NA	1e-05
genus.Erysipelatoclostridium.id.11381	PGC consortium	rs401869	A	C	0.0756357	0.0190965	0.0168391	0.0155	7.82171e-06	0.2183	NA	0.246	9489	NA	1e-05
genus.Erysipelatoclostridium.id.11381	PGC consortium	rs45480394	T	G	-0.0687134	-0.00329542	0.0151835	0.0151	7.66155e-06	0.8258	NA	0.352	9604	NA	1e-05
genus.Erysipelatoclostridium.id.11381	PGC consortium	rs4697572	A	G	-0.0810636	-0.00460057	0.0163308	0.0159	7.5935e-07	0.7725	NA	0.249	9779	NA	1e-05
genus.Erysipelatoclostridium.id.11381	PGC consortium	rs58236560	G	T	-0.111157	-0.0402971	0.0234426	0.0275	2.1612e-06	0.1431	NA	0.1	9368	NA	1e-05
genus.Erysipelatoclostridium.id.11381	PGC consortium	rs61806970	C	T	0.142548	0.031501	0.0320688	0.0292	9.0941e-06	0.2811	NA	0.062	8644	NA	1e-05
genus.Erysipelatoclostridium.id.11381	PGC consortium	rs622418	A	G	-0.0668051	0.018704	0.0143224	0.0137	3.68156e-06	0.1715	NA	0.505	9783	NA	1e-05
genus.Erysipelatoclostridium.id.11381	PGC consortium	rs6474512	A	C	0.067015	0.0192044	0.0143201	0.0136	3.01546e-06	0.1571	NA	0.448	9783	NA	1e-05
genus.Erysipelatoclostridium.id.11381	PGC consortium	rs710230	T	C	0.143381	0.00689617	0.0281514	0.0246	6.3312e-07	0.7791	NA	0.0879	9016	NA	1e-05
genus.Erysipelatoclostridium.id.11381	PGC consortium	rs7221249	A	G	0.0839861	0.0132025	0.0142741	0.0142	4.30951e-09	0.3522	NA	0.522	9781	NA	1e-05
genus.Erysipelatoclostridium.id.11381	PGC consortium	rs9590927	G	A	-0.0646003	-0.00899938	0.0143479	0.0138	6.39042e-06	0.5116	NA	0.488	9782	NA	1e-05
genus.ErysipelotrichaceaeUCG003.id.11384	PGC consortium	rs10164067	T	G	-0.10326	0.00649884	0.0212405	0.0251	1.13086e-06	0.7956	NA	0.0795	14427	NA	1e-05
genus.ErysipelotrichaceaeUCG003.id.11384	PGC consortium	rs11666127	A	G	-0.0719187	-0.00210221	0.0161371	0.0194	7.90414e-06	0.9119	NA	0.178	13813	NA	1e-05
genus.ErysipelotrichaceaeUCG003.id.11384	PGC consortium	rs11994308	C	T	0.115417	0.0235041	0.0242503	0.027	1.32563e-06	0.3848	NA	0.066	13558	NA	1e-05
genus.ErysipelotrichaceaeUCG003.id.11384	PGC consortium	rs12251396	A	G	-0.0705399	-0.00650109	0.0158766	0.0179	9.51839e-06	0.7169	NA	0.178	14211	NA	1e-05
genus.ErysipelotrichaceaeUCG003.id.11384	PGC consortium	rs214586	T	C	-0.106455	-0.034695	0.024038	0.0321	8.50147e-06	0.2794	NA	0.0621	13505	NA	1e-05
genus.ErysipelotrichaceaeUCG003.id.11384	PGC consortium	rs2302840	T	C	-0.0871966	-0.0226035	0.017687	0.0217	1.29329e-06	0.2973	NA	0.112	14897	NA	1e-05
genus.ErysipelotrichaceaeUCG003.id.11384	PGC consortium	rs4758231	G	T	-0.0551754	0.00989883	0.0122047	0.0144	6.54912e-06	0.4924	NA	0.327	14890	NA	1e-05
genus.ErysipelotrichaceaeUCG003.id.11384	PGC consortium	rs59068084	T	G	0.0564772	-0.00530404	0.0120224	0.0139	3.11742e-06	0.701	NA	0.408	14544	NA	1e-05
genus.ErysipelotrichaceaeUCG003.id.11384	PGC consortium	rs62403464	T	C	-0.0731743	0.0158044	0.0156516	0.018	3.43738e-06	0.382	NA	0.165	14899	NA	1e-05
genus.ErysipelotrichaceaeUCG003.id.11384	PGC consortium	rs6875357	C	T	0.165673	0.0149005	0.0353831	0.032	6.69637e-06	0.6407	NA	0.049	7034	NA	1e-05
genus.ErysipelotrichaceaeUCG003.id.11384	PGC consortium	rs73074432	C	T	0.072154	-0.0124028	0.0164378	0.0191	9.9902e-06	0.5157	NA	0.155	14217	NA	1e-05
genus.ErysipelotrichaceaeUCG003.id.11384	PGC consortium	rs74988980	G	A	-0.133141	-0.0044003	0.0348574	0.0321	8.64276e-06	0.892	NA	0.049	5944	NA	1e-05
genus.ErysipelotrichaceaeUCG003.id.11384	PGC consortium	rs75949021	T	C	-0.169667	0.0411995	0.0374238	0.0313	3.57507e-06	0.1875	NA	0.0518	6721	NA	1e-05
genus.Escherichia.Shigella.id.3504	PGC consortium	rs112767262	T	C	0.0732963	0.0213994	0.0163589	0.0177	8.20636e-06	0.2258	NA	0.203	11771	NA	1e-05
genus.Escherichia.Shigella.id.3504	PGC consortium	rs113127095	A	G	0.151009	0.0435957	0.0323434	0.0352	3.33349e-06	0.2146	NA	0.0622	8433	NA	1e-05
genus.Escherichia.Shigella.id.3504	PGC consortium	rs113513883	A	G	0.172283	-0.0209989	0.038041	0.0407	5.27716e-06	0.6065	NA	0.0466	6280	NA	1e-05
genus.Escherichia.Shigella.id.3504	PGC consortium	rs1154904	A	G	-0.0613376	0.0057037	0.0130644	0.0135	3.03751e-06	0.6737	NA	0.469	12002	NA	1e-05
genus.Escherichia.Shigella.id.3504	PGC consortium	rs118526	C	A	-0.0594401	0.00060018	0.013598	0.0141	7.99566e-06	0.9633	NA	0.399	11853	NA	1e-05
genus.Escherichia.Shigella.id.3504	PGC consortium	rs2798105	A	G	-0.100851	-0.0199986	0.0222045	0.0229	8.24501e-06	0.3832	NA	0.0976	11296	NA	1e-05
genus.Escherichia.Shigella.id.3504	PGC consortium	rs4731451	G	A	-0.0609885	-0.0155977	0.0135157	0.0145	7.4731e-06	0.2827	NA	0.346	12001	NA	1e-05
genus.Escherichia.Shigella.id.3504	PGC consortium	rs57024273	T	C	0.0626172	-0.0104039	0.0139919	0.0157	9.70464e-06	0.5099	NA	0.326	11853	NA	1e-05
genus.Escherichia.Shigella.id.3504	PGC consortium	rs592299	T	C	-0.0592004	-0.00470103	0.0129486	0.0138	4.76927e-06	0.7361	NA	0.486	11995	NA	1e-05
genus.Escherichia.Shigella.id.3504	PGC consortium	rs73208162	A	G	-0.119296	0.0404987	0.024839	0.0294	2.19391e-06	0.1679	NA	0.0671	11073	NA	1e-05
genus.Faecalibacterium.id.2057	PGC consortium	rs10927394	G	T	-0.232262	0.0151035	0.0512364	0.0377	7.01885e-06	0.6893	NA	0.038	3495	NA	1e-05
genus.Faecalibacterium.id.2057	PGC consortium	rs114946999	C	T	-0.0861565	-0.0250048	0.01896	0.0235	5.69574e-06	0.2869	NA	0.101	15673	NA	1e-05
genus.Faecalibacterium.id.2057	PGC consortium	rs1271565	C	T	-0.0576251	-0.0107025	0.0119649	0.0167	1.30169e-06	0.5214	NA	0.268	17638	NA	1e-05
genus.Faecalibacterium.id.2057	PGC consortium	rs12753492	A	C	0.0641305	0.0194987	0.0149933	0.0245	8.80273e-06	0.4247	NA	0.146	17525	NA	1e-05
genus.Faecalibacterium.id.2057	PGC consortium	rs2835874	T	C	-0.0866356	-0.0213973	0.0196496	0.0258	7.54405e-06	0.4079	NA	0.0743	17567	NA	1e-05
genus.Faecalibacterium.id.2057	PGC consortium	rs6910935	A	G	0.134864	-0.0117993	0.0277032	0.0307	1.37848e-06	0.6998	NA	0.055	12640	NA	1e-05
genus.Faecalibacterium.id.2057	PGC consortium	rs9536330	T	C	-0.048317	-0.0168003	0.010797	0.014	5.33258e-06	0.2327	NA	0.41	18082	NA	1e-05
genus.FamilyXIIIAD3011group.id.11293	PGC consortium	rs11736617	G	A	-0.0759493	-0.0102968	0.0172101	0.0199	9.02048e-06	0.6033	NA	0.136	13778	NA	1e-05
genus.FamilyXIIIAD3011group.id.11293	PGC consortium	rs12812672	T	C	-0.096065	0.00730327	0.020828	0.0223	2.55807e-06	0.7435	NA	0.101	13565	NA	1e-05
genus.FamilyXIIIAD3011group.id.11293	PGC consortium	rs149302	T	C	-0.0645635	0.00880116	0.0143225	0.0164	7.4818e-06	0.5915	NA	0.22	14192	NA	1e-05
genus.FamilyXIIIAD3011group.id.11293	PGC consortium	rs16840310	A	G	-0.0608052	0.00669752	0.0122149	0.0139	6.75113e-07	0.6282	NA	0.373	14201	NA	1e-05
genus.FamilyXIIIAD3011group.id.11293	PGC consortium	rs16940167	C	T	0.0732552	0.00989883	0.0159898	0.0187	3.90837e-06	0.5959	NA	0.153	14201	NA	1e-05
genus.FamilyXIIIAD3011group.id.11293	PGC consortium	rs17156849	G	A	-0.112891	0.005103	0.0245292	0.0291	4.19171e-06	0.8613	NA	0.066	13352	NA	1e-05
genus.FamilyXIIIAD3011group.id.11293	PGC consortium	rs3012191	C	T	-0.0574913	-0.0199987	0.0120855	0.0138	2.05643e-06	0.1474	NA	0.401	14191	NA	1e-05
genus.FamilyXIIIAD3011group.id.11293	PGC consortium	rs6037920	C	T	-0.132967	-0.0178989	0.0290944	0.0302	5.01819e-06	0.5548	NA	0.055	10963	NA	1e-05
genus.FamilyXIIIAD3011group.id.11293	PGC consortium	rs72730932	C	A	-0.0899559	-0.0147999	0.0177107	0.0204	6.88766e-07	0.4687	NA	0.142	13102	NA	1e-05
genus.FamilyXIIIAD3011group.id.11293	PGC consortium	rs739451	C	T	0.0649589	-0.00870203	0.0147534	0.0173	7.8781e-06	0.6144	NA	0.205	14197	NA	1e-05
genus.FamilyXIIIAD3011group.id.11293	PGC consortium	rs9276029	A	G	-0.0811384	0.00610135	0.0185669	0.0172	8.92766e-06	0.7237	NA	0.191	13566	NA	1e-05
genus.FamilyXIIIAD3011group.id.11293	PGC consortium	rs9837139	A	G	0.10752	0.00850374	0.0240482	0.0299	8.70808e-06	0.7772	NA	0.0644	13527	NA	1e-05
genus.FamilyXIIIUCG001.id.11294	PGC consortium	rs12049454	T	C	-0.0647298	0.0213994	0.0134065	0.0148	1.17378e-06	0.1488	NA	0.315	12748	NA	1e-05
genus.FamilyXIIIUCG001.id.11294	PGC consortium	rs1426266	T	C	-0.0665521	-0.00619918	0.0137151	0.0155	1.24935e-06	0.6897	NA	0.287	12751	NA	1e-05
genus.FamilyXIIIUCG001.id.11294	PGC consortium	rs62414802	C	T	-0.0611904	0.0041988	0.013457	0.0143	4.29181e-06	0.7678	NA	0.34	12750	NA	1e-05
genus.FamilyXIIIUCG001.id.11294	PGC consortium	rs76463770	A	G	0.19313	-0.0136021	0.0419866	0.0329	3.77476e-06	0.6787	NA	0.0449	5651	NA	1e-05
genus.FamilyXIIIUCG001.id.11294	PGC consortium	rs8076666	A	G	0.088655	-0.0244976	0.0198094	0.022	8.0183e-06	0.2648	NA	0.118	12265	NA	1e-05
genus.Flavonifractor.id.2059	PGC consortium	rs11811696	T	C	-0.116063	0.0020978	0.0241012	0.0242	2.07346e-06	0.9302	NA	0.091	10221	NA	1e-05
genus.Flavonifractor.id.2059	PGC consortium	rs12030302	A	G	-0.0692276	-0.0129029	0.0137467	0.0136	5.6084e-07	0.3434	NA	0.447	10805	NA	1e-05
genus.Flavonifractor.id.2059	PGC consortium	rs34066017	A	G	0.0764294	-0.00780034	0.0159789	0.0153	1.52086e-06	0.611	NA	0.267	10705	NA	1e-05
genus.Flavonifractor.id.2059	PGC consortium	rs4949766	T	C	-0.0687466	-0.0263029	0.0151661	0.0155	4.82823e-06	0.09077	NA	0.256	10805	NA	1e-05
genus.Flavonifractor.id.2059	PGC consortium	rs806808	T	C	0.0667272	-0.014596	0.0136557	0.0137	1.17972e-06	0.2884	NA	0.478	10801	NA	1e-05
genus.Fusicatenibacter.id.11305	PGC consortium	rs10439674	A	G	-0.0572129	0.0172995	0.0130007	0.0165	7.68485e-06	0.2948	NA	0.208	17381	NA	1e-05
genus.Fusicatenibacter.id.11305	PGC consortium	rs167879	C	T	-0.0659543	0.0114048	0.0148763	0.0183	5.86893e-06	0.5338	NA	0.168	16542	NA	1e-05
genus.Fusicatenibacter.id.11305	PGC consortium	rs1864685	A	C	-0.0494799	-0.00310481	0.0108105	0.0143	4.96161e-06	0.8294	NA	0.471	17374	NA	1e-05
genus.Fusicatenibacter.id.11305	PGC consortium	rs2025938	G	A	-0.0967298	-0.0020978	0.0205426	0.0259	2.98832e-06	0.9368	NA	0.082	15626	NA	1e-05
genus.Fusicatenibacter.id.11305	PGC consortium	rs206581	A	G	-0.0568339	-0.000100005	0.0127894	0.0171	8.95756e-06	0.9972	NA	0.232	17384	NA	1e-05
genus.Fusicatenibacter.id.11305	PGC consortium	rs2132128	G	A	-0.0771914	0.00450011	0.0160344	0.0229	1.07686e-06	0.8445	NA	0.13	17370	NA	1e-05
genus.Fusicatenibacter.id.11305	PGC consortium	rs4378146	A	C	-0.0616691	0.0152038	0.0125259	0.0153	7.20451e-07	0.3176	NA	0.262	17384	NA	1e-05
genus.Fusicatenibacter.id.11305	PGC consortium	rs60254196	A	G	-0.0492427	0.0108015	0.0109365	0.0152	5.46739e-06	0.4761	NA	0.545	16978	NA	1e-05
genus.Fusicatenibacter.id.11305	PGC consortium	rs62187631	T	C	-0.0710571	0.0154993	0.015924	0.0191	4.54526e-06	0.418	NA	0.149	16522	NA	1e-05
genus.Fusicatenibacter.id.11305	PGC consortium	rs6515626	G	A	0.141575	0.0366951	0.0313559	0.0326	7.28654e-06	0.2605	NA	0.047	7796	NA	1e-05
genus.Fusicatenibacter.id.11305	PGC consortium	rs7069626	T	C	0.0509014	-0.0209989	0.0111381	0.0137	5.41632e-06	0.1255	NA	0.405	17384	NA	1e-05
genus.Fusicatenibacter.id.11305	PGC consortium	rs73103914	A	G	-0.0597324	0.001998	0.0134458	0.0167	8.29563e-06	0.9047	NA	0.203	17384	NA	1e-05
genus.Fusicatenibacter.id.11305	PGC consortium	rs792108	T	C	-0.0508345	0.00059982	0.0113843	0.0146	8.49535e-06	0.9693	NA	0.345	16978	NA	1e-05
genus.Fusicatenibacter.id.11305	PGC consortium	rs8028026	A	G	-0.0792146	0.00459941	0.0180505	0.0221	8.0633e-06	0.8355	NA	0.107	16522	NA	1e-05
genus.Fusicatenibacter.id.11305	PGC consortium	rs8063430	T	C	-0.104026	-0.0138961	0.022217	0.0299	4.9289e-06	0.6422	NA	0.0606	15552	NA	1e-05
genus.Fusicatenibacter.id.11305	PGC consortium	rs9905659	G	A	-0.061617	0.0335981	0.0136576	0.018	7.30993e-06	0.06175	NA	0.185	17384	NA	1e-05
genus.Gordonibacter.id.821	PGC consortium	rs13412653	A	C	0.107597	-0.00790113	0.0239228	0.014	8.61141e-06	0.5719	NA	0.356	3723	NA	1e-05
genus.Gordonibacter.id.821	PGC consortium	rs322296	G	A	0.17869	0.0668986	0.037722	0.0224	4.02422e-06	0.002854	NA	0.108	3595	NA	1e-05
genus.Gordonibacter.id.821	PGC consortium	rs35042269	C	A	-0.180293	0.00409839	0.0403296	0.0191	8.10852e-06	0.8284	NA	0.158	3595	NA	1e-05
genus.Gordonibacter.id.821	PGC consortium	rs3765837	T	G	-0.190729	0.047103	0.0433608	0.0252	7.16906e-06	0.06145	NA	0.0824	3556	NA	1e-05
genus.Gordonibacter.id.821	PGC consortium	rs4596722	A	G	0.102908	0.0108015	0.0231571	0.0137	9.0568e-06	0.4331	NA	0.482	3723	NA	1e-05
genus.Gordonibacter.id.821	PGC consortium	rs61934597	C	T	-0.172495	-0.0327963	0.0388567	0.0234	8.36672e-06	0.1615	NA	0.098	3684	NA	1e-05
genus.Gordonibacter.id.821	PGC consortium	rs71545975	A	G	-0.153972	0.0109993	0.0338918	0.0198	7.03944e-06	0.5782	NA	0.136	3556	NA	1e-05
genus.Gordonibacter.id.821	PGC consortium	rs72714787	C	A	0.181405	-0.0195967	0.0377102	0.0224	1.42889e-06	0.3804	NA	0.107	3723	NA	1e-05
genus.Gordonibacter.id.821	PGC consortium	rs72939513	A	G	-0.21399	0.025697	0.0490592	0.0311	7.98199e-06	0.4093	NA	0.0533	3435	NA	1e-05
genus.Gordonibacter.id.821	PGC consortium	rs7294633	C	T	0.12867	-0.0168964	0.0249946	0.0151	3.43763e-07	0.2647	NA	0.301	3723	NA	1e-05
genus.Haemophilus.id.3698	PGC consortium	rs10781340	G	A	0.0948915	0.0146975	0.0203221	0.0205	4.32266e-06	0.4712	NA	0.179	9037	NA	1e-05
genus.Haemophilus.id.3698	PGC consortium	rs111582866	G	A	-0.124265	-0.00699547	0.026016	0.0229	1.27347e-06	0.7591	NA	0.108	8370	NA	1e-05
genus.Haemophilus.id.3698	PGC consortium	rs35509	G	A	0.128249	0.0358034	0.0268779	0.0238	2.00952e-06	0.1331	NA	0.091	8430	NA	1e-05
genus.Haemophilus.id.3698	PGC consortium	rs4822728	T	C	0.0705861	-0.0117993	0.0151388	0.0151	3.47849e-06	0.4324	NA	0.377	9119	NA	1e-05
genus.Haemophilus.id.3698	PGC consortium	rs76022354	C	T	0.244638	0.0256974	0.0505504	0.032	1.83031e-06	0.4226	NA	0.047	3618	NA	1e-05
genus.Haemophilus.id.3698	PGC consortium	rs78909003	T	C	-0.246256	0.0199007	0.0503924	0.03	1.66745e-06	0.5068	NA	0.0562	3559	NA	1e-05
genus.Haemophilus.id.3698	PGC consortium	rs9328464	T	C	0.0723095	-0.00700447	0.0148799	0.0137	1.42269e-06	0.6087	NA	0.497	9119	NA	1e-05
genus.Haemophilus.id.3698	PGC consortium	rs9382510	C	T	-0.093521	-0.0178006	0.0172649	0.0164	7.12051e-08	0.278	NA	0.237	9117	NA	1e-05
genus.Haemophilus.id.3698	PGC consortium	rs9895850	T	C	-0.192957	0.0147014	0.0416755	0.0328	2.1406e-06	0.6549	NA	0.0453	4592	NA	1e-05
genus.Holdemanella.id.11393	PGC consortium	rs12513188	G	A	0.0903906	0.0440041	0.0195276	0.0169	4.6548e-06	0.009149	NA	0.198	7700	NA	1e-05
genus.Holdemanella.id.11393	PGC consortium	rs17586763	T	C	-0.227285	0.0400953	0.0510135	0.0317	7.71949e-06	0.2059	NA	0.0464	3817	NA	1e-05
genus.Holdemanella.id.11393	PGC consortium	rs1926302	G	A	-0.107972	-0.0645041	0.0231421	0.0213	7.50141e-06	0.002482	NA	0.13	7702	NA	1e-05
genus.Holdemanella.id.11393	PGC consortium	rs34187114	C	A	-0.104505	0.00290421	0.022601	0.0187	5.13495e-06	0.8751	NA	0.154	7704	NA	1e-05
genus.Holdemanella.id.11393	PGC consortium	rs35228298	G	A	0.0934832	-0.0103958	0.0202886	0.0174	7.29849e-06	0.5488	NA	0.214	7456	NA	1e-05
genus.Holdemanella.id.11393	PGC consortium	rs4541991	T	C	-0.0927334	-0.0232993	0.0194435	0.0164	2.10094e-06	0.1544	NA	0.224	7657	NA	1e-05
genus.Holdemanella.id.11393	PGC consortium	rs73011279	T	C	-0.0961669	-0.000300045	0.0199336	0.0176	1.36046e-06	0.9871	NA	0.213	7456	NA	1e-05
genus.Holdemanella.id.11393	PGC consortium	rs8113760	G	A	0.078999	0.0130954	0.01734	0.0165	4.62395e-06	0.4275	NA	0.338	7456	NA	1e-05
genus.Holdemania.id.2157	PGC consortium	rs10885477	T	C	-0.135137	0.0311982	0.0301894	0.03	8.59833e-06	0.2991	NA	0.056	8690	NA	1e-05
genus.Holdemania.id.2157	PGC consortium	rs11080063	G	A	-0.0665238	-0.00269636	0.0149837	0.0135	6.66887e-06	0.8388	NA	0.473	9103	NA	1e-05
genus.Holdemania.id.2157	PGC consortium	rs111745969	A	G	0.120677	-0.00719583	0.0265781	0.0253	3.70776e-06	0.7763	NA	0.102	8233	NA	1e-05
genus.Holdemania.id.2157	PGC consortium	rs113593397	A	G	-0.128935	0.047103	0.0282526	0.025	9.35728e-06	0.05962	NA	0.0868	8296	NA	1e-05
genus.Holdemania.id.2157	PGC consortium	rs116500994	G	T	-0.13755	-0.0160997	0.0293386	0.0281	2.34479e-06	0.5673	NA	0.066	8432	NA	1e-05
genus.Holdemania.id.2157	PGC consortium	rs12701617	A	G	-0.0660617	-0.024098	0.0149427	0.0136	9.51844e-06	0.0769	NA	0.435	9106	NA	1e-05
genus.Holdemania.id.2157	PGC consortium	rs1867876	T	C	0.0842919	0.00639948	0.0162192	0.0152	2.7388e-07	0.6714	NA	0.287	9109	NA	1e-05
genus.Holdemania.id.2157	PGC consortium	rs4146507	C	T	0.079488	0.0128016	0.0177002	0.0162	7.22973e-06	0.4285	NA	0.223	9108	NA	1e-05
genus.Holdemania.id.2157	PGC consortium	rs73139538	G	A	-0.148594	-0.0295005	0.0327469	0.0343	7.77178e-06	0.3908	NA	0.051	8095	NA	1e-05
genus.Holdemania.id.2157	PGC consortium	rs77293403	A	G	0.164556	-0.0209989	0.0341775	0.0295	1.77466e-06	0.4757	NA	0.0633	7585	NA	1e-05
genus.Holdemania.id.2157	PGC consortium	rs80149660	C	T	-0.232987	0.0380031	0.0519183	0.0314	6.04217e-06	0.2272	NA	0.05	3283	NA	1e-05
genus.Holdemania.id.2157	PGC consortium	rs9500080	C	T	0.0926764	-0.0171029	0.0178886	0.0171	4.08515e-07	0.3187	NA	0.217	9106	NA	1e-05
genus.Holdemania.id.2157	PGC consortium	rs9529719	T	C	0.074038	-0.0310986	0.0160494	0.0151	5.96669e-06	0.03899	NA	0.296	9107	NA	1e-05
genus.Holdemania.id.2157	PGC consortium	rs967319	T	C	0.0788638	-0.0225013	0.0176744	0.0161	8.38155e-06	0.1622	NA	0.231	9108	NA	1e-05
genus.Howardella.id.2000	PGC consortium	rs10048062	C	T	-0.147352	0.0137035	0.0336531	0.0201	8.58873e-06	0.4953	NA	0.133	3800	NA	1e-05
genus.Howardella.id.2000	PGC consortium	rs12452946	A	G	-0.105833	-0.00940408	0.0228941	0.014	3.80393e-06	0.5031	NA	0.488	3800	NA	1e-05
genus.Howardella.id.2000	PGC consortium	rs1484873	A	G	-0.227831	-0.0122953	0.046335	0.0299	2.55918e-06	0.6808	NA	0.0542	3608	NA	1e-05
genus.Howardella.id.2000	PGC consortium	rs17167098	G	A	-0.169366	-0.0142973	0.0352068	0.0202	1.12323e-06	0.4793	NA	0.134	3586	NA	1e-05
genus.Howardella.id.2000	PGC consortium	rs2154047	C	A	-0.192557	-0.0200967	0.0420093	0.025	9.97042e-06	0.4217	NA	0.084	3623	NA	1e-05
genus.Howardella.id.2000	PGC consortium	rs3791893	A	G	0.147035	-0.00969686	0.034023	0.0217	9.49716e-06	0.6545	NA	0.117	3795	NA	1e-05
genus.Howardella.id.2000	PGC consortium	rs609430	T	G	-0.112045	0.0213994	0.0239328	0.0141	3.34484e-06	0.1312	NA	0.34	3798	NA	1e-05
genus.Howardella.id.2000	PGC consortium	rs672217	G	A	0.164146	0.00220242	0.0349993	0.0206	3.52468e-06	0.9132	NA	0.126	3611	NA	1e-05
genus.Howardella.id.2000	PGC consortium	rs901099	T	G	-0.12718	0.00079968	0.0250924	0.016	6.52858e-07	0.9607	NA	0.304	3647	NA	1e-05
genus.Hungatella.id.11306	PGC consortium	rs10044993	C	A	0.139547	-0.00249688	0.0316748	0.0201	8.06668e-06	0.9019	NA	0.141	4209	NA	1e-05
genus.Hungatella.id.11306	PGC consortium	rs13128780	T	C	-0.149725	-0.0182047	0.0312777	0.0193	1.74998e-06	0.3455	NA	0.151	3999	NA	1e-05
genus.Hungatella.id.11306	PGC consortium	rs13249325	T	G	-0.100023	0.0194006	0.0225883	0.0139	9.69162e-06	0.1644	NA	0.407	4209	NA	1e-05
genus.Hungatella.id.11306	PGC consortium	rs17092615	G	A	0.152235	0.0289037	0.0337867	0.022	7.37677e-06	0.1893	NA	0.12	4009	NA	1e-05
genus.Hungatella.id.11306	PGC consortium	rs7851088	C	A	-0.12922	-0.00789872	0.0286959	0.018	4.22044e-06	0.6604	NA	0.169	4209	NA	1e-05
genus.Intestinibacter.id.11345	PGC consortium	rs10805326	G	A	0.0775151	0.00480151	0.0139665	0.0147	3.54544e-08	0.7466	NA	0.302	12303	NA	1e-05
genus.Intestinibacter.id.11345	PGC consortium	rs11109097	C	T	0.0624272	0.00429923	0.0138539	0.0146	5.49484e-06	0.768	NA	0.324	11886	NA	1e-05
genus.Intestinibacter.id.11345	PGC consortium	rs118030283	G	A	-0.151829	-0.0160997	0.0324471	0.0303	2.67439e-06	0.5954	NA	0.055	8830	NA	1e-05
genus.Intestinibacter.id.11345	PGC consortium	rs16938435	T	C	-0.112189	0.0235993	0.0235439	0.0254	1.80097e-06	0.3533	NA	0.0748	12303	NA	1e-05
genus.Intestinibacter.id.11345	PGC consortium	rs2098844	C	T	-0.0575295	0.00409839	0.0128416	0.0137	6.78879e-06	0.7621	NA	0.457	12291	NA	1e-05
genus.Intestinibacter.id.11345	PGC consortium	rs2702387	A	G	0.0608559	-0.00690378	0.0132145	0.0141	4.25994e-06	0.621	NA	0.359	12291	NA	1e-05
genus.Intestinibacter.id.11345	PGC consortium	rs4327025	G	A	-0.0810346	0.0198966	0.0154397	0.0166	1.64326e-07	0.2306	NA	0.211	12303	NA	1e-05
genus.Intestinibacter.id.11345	PGC consortium	rs447950	A	G	0.0628342	-0.000900405	0.0136652	0.0143	5.63911e-06	0.9483	NA	0.327	12303	NA	1e-05
genus.Intestinibacter.id.11345	PGC consortium	rs478972	T	C	-0.142681	0.0709989	0.0297116	0.0301	1.81991e-06	0.01813	NA	0.051	10333	NA	1e-05
genus.Intestinibacter.id.11345	PGC consortium	rs6062862	A	G	0.0924508	-0.00709511	0.0204658	0.0249	6.67984e-06	0.7742	NA	0.106	12189	NA	1e-05
genus.Intestinibacter.id.11345	PGC consortium	rs62430350	T	C	0.151096	0.0394995	0.0351476	0.0306	6.84229e-06	0.1974	NA	0.0505	7650	NA	1e-05
genus.Intestinibacter.id.11345	PGC consortium	rs68093214	C	T	0.0662258	-0.0242047	0.0149877	0.0155	9.25769e-06	0.1173	NA	0.262	11886	NA	1e-05
genus.Intestinibacter.id.11345	PGC consortium	rs6875660	C	T	0.0890455	-0.0526019	0.0193905	0.0224	3.05781e-06	0.01894	NA	0.113	12293	NA	1e-05
genus.Intestinibacter.id.11345	PGC consortium	rs893394	G	A	0.0583322	-0.0160997	0.0130729	0.0141	7.85038e-06	0.2528	NA	0.447	11886	NA	1e-05
genus.Intestinibacter.id.11345	PGC consortium	rs9348442	C	T	0.099082	-0.0108015	0.0221625	0.0248	6.25936e-06	0.6639	NA	0.082	12303	NA	1e-05
genus.Intestinimonas.id.2062	PGC consortium	rs10262702	T	C	0.0918017	-0.0138048	0.0194885	0.0247	2.06073e-06	0.5745	NA	0.127	11766	NA	1e-05
genus.Intestinimonas.id.2062	PGC consortium	rs11258178	A	G	0.0660742	-0.00170145	0.0134139	0.0145	6.98195e-07	0.908	NA	0.395	11766	NA	1e-05
genus.Intestinimonas.id.2062	PGC consortium	rs11928843	G	A	-0.0607331	0.00869772	0.0132035	0.0144	4.20567e-06	0.5477	NA	0.469	11766	NA	1e-05
genus.Intestinimonas.id.2062	PGC consortium	rs12226153	A	G	-0.151142	-0.039604	0.0306922	0.031	5.12171e-07	0.2015	NA	0.0528	9023	NA	1e-05
genus.Intestinimonas.id.2062	PGC consortium	rs17067892	C	T	0.107194	0.0349953	0.0250013	0.0282	6.37926e-06	0.2154	NA	0.065	11544	NA	1e-05
genus.Intestinimonas.id.2062	PGC consortium	rs1859797	G	A	0.060368	0.0010005	0.0131793	0.0143	4.12235e-06	0.9438	NA	0.47	11766	NA	1e-05
genus.Intestinimonas.id.2062	PGC consortium	rs2276760	A	G	-0.0685234	0.0215951	0.0152546	0.0172	7.84062e-06	0.2096	NA	0.207	12081	NA	1e-05
genus.Intestinimonas.id.2062	PGC consortium	rs2731794	C	T	0.120632	0.0107981	0.0257529	0.0348	1.91744e-06	0.7576	NA	0.061	11079	NA	1e-05
genus.Intestinimonas.id.2062	PGC consortium	rs2930225	G	T	0.0729524	0.0306963	0.0152948	0.0175	1.34622e-06	0.07913	NA	0.248	12003	NA	1e-05
genus.Intestinimonas.id.2062	PGC consortium	rs4784055	T	C	-0.175324	0.00939572	0.038599	0.035	8.71812e-07	0.7891	NA	0.0401	3193	NA	1e-05
genus.Intestinimonas.id.2062	PGC consortium	rs6934519	C	T	0.0692373	0.00599795	0.0151154	0.0157	8.56956e-06	0.7013	NA	0.248	12089	NA	1e-05
genus.Intestinimonas.id.2062	PGC consortium	rs716604	A	G	0.0818068	0.00999983	0.0165992	0.0175	8.5663e-07	0.5681	NA	0.183	12090	NA	1e-05
genus.Intestinimonas.id.2062	PGC consortium	rs72982915	C	T	0.183158	-0.0133998	0.0402743	0.0307	4.91157e-06	0.6617	NA	0.055	5591	NA	1e-05
genus.Lachnoclostridium.id.11308	PGC consortium	rs1031599	G	T	-0.078627	-0.00059982	0.0175644	0.024	6.31376e-06	0.9815	NA	0.09	17398	NA	1e-05
genus.Lachnoclostridium.id.11308	PGC consortium	rs12566975	T	C	-0.0468097	-0.00959589	0.0105787	0.0135	9.57204e-06	0.4781	NA	0.476	17921	NA	1e-05
genus.Lachnoclostridium.id.11308	PGC consortium	rs1528479	G	A	-0.0497798	-0.00430074	0.0111919	0.0141	9.63976e-06	0.7591	NA	0.351	17477	NA	1e-05
genus.Lachnoclostridium.id.11308	PGC consortium	rs1997204	T	C	-0.108075	0.00639948	0.0242022	0.0275	5.97081e-06	0.8172	NA	0.0631	14138	NA	1e-05
genus.Lachnoclostridium.id.11308	PGC consortium	rs3821998	C	A	-0.0864066	0.0145047	0.0192519	0.0254	6.72052e-06	0.5685	NA	0.077	17920	NA	1e-05
genus.Lachnoclostridium.id.11308	PGC consortium	rs4738679	G	A	-0.0520267	-0.0082955	0.011404	0.0144	4.41754e-06	0.5644	NA	0.331	17921	NA	1e-05
genus.Lachnoclostridium.id.11308	PGC consortium	rs6112314	A	C	-0.0561715	0.0205964	0.0108174	0.0139	2.43212e-07	0.1381	NA	0.383	17842	NA	1e-05
genus.Lachnoclostridium.id.11308	PGC consortium	rs615997	T	C	0.0511752	0.0116024	0.0106491	0.0136	2.02677e-06	0.3919	NA	0.483	17911	NA	1e-05
genus.Lachnoclostridium.id.11308	PGC consortium	rs62285313	A	G	0.0864203	0.0221039	0.0181565	0.0228	1.58331e-06	0.3315	NA	0.104	16991	NA	1e-05
genus.Lachnoclostridium.id.11308	PGC consortium	rs72829893	G	T	0.117472	0.00110061	0.0268103	0.0293	5.57766e-06	0.9689	NA	0.058	12404	NA	1e-05
genus.Lachnoclostridium.id.11308	PGC consortium	rs78068103	A	G	0.0886199	0.00600195	0.0194248	0.0278	3.66519e-06	0.829	NA	0.0822	17477	NA	1e-05
genus.Lachnoclostridium.id.11308	PGC consortium	rs789029	C	T	-0.0641288	-0.0153023	0.0137974	0.0182	3.75328e-06	0.3995	NA	0.166	17922	NA	1e-05
genus.Lachnospira.id.2004	PGC consortium	rs13157098	A	G	-0.0768058	0.0101978	0.0155312	0.022	5.99315e-07	0.6438	NA	0.145	15947	NA	1e-05
genus.Lachnospira.id.2004	PGC consortium	rs159484	G	A	0.0794668	0.000500125	0.0176999	0.024	6.67622e-06	0.9845	NA	0.089	16487	NA	1e-05
genus.Lachnospira.id.2004	PGC consortium	rs2520509	A	G	0.0519063	0.00370313	0.011578	0.0142	7.41854e-06	0.7942	NA	0.338	16500	NA	1e-05
genus.Lachnospira.id.2004	PGC consortium	rs4686798	T	C	0.0531826	-0.0259026	0.0113747	0.014	2.73936e-06	0.06369	NA	0.374	16497	NA	1e-05
genus.Lachnospira.id.2004	PGC consortium	rs4923324	G	A	-0.0617321	0.0142003	0.0133387	0.0163	2.43593e-06	0.3838	NA	0.225	16490	NA	1e-05
genus.Lachnospira.id.2004	PGC consortium	rs56791201	T	C	0.051823	0.00420116	0.0110697	0.0136	2.92823e-06	0.7558	NA	0.472	16486	NA	1e-05
genus.LachnospiraceaeFCS020group.id.11314	PGC consortium	rs10093861	G	A	-0.0568869	-0.0177024	0.0121152	0.0135	3.05624e-06	0.1878	NA	0.479	13772	NA	1e-05
genus.LachnospiraceaeFCS020group.id.11314	PGC consortium	rs1254846	G	A	0.105963	0.0146975	0.0232501	0.0257	5.59664e-06	0.5661	NA	0.077	13172	NA	1e-05
genus.LachnospiraceaeFCS020group.id.11314	PGC consortium	rs1363769	T	C	-0.200628	-0.0251024	0.0449372	0.0338	1.58163e-06	0.4573	NA	0.0446	3555	NA	1e-05
genus.LachnospiraceaeFCS020group.id.11314	PGC consortium	rs2322265	C	T	-0.0666305	0.002002	0.0141577	0.0155	5.20809e-06	0.8976	NA	0.266	13772	NA	1e-05
genus.LachnospiraceaeFCS020group.id.11314	PGC consortium	rs2862811	T	C	0.0564927	-0.0181029	0.0121736	0.0135	3.91911e-06	0.1794	NA	0.442	13772	NA	1e-05
genus.LachnospiraceaeFCS020group.id.11314	PGC consortium	rs35035870	T	C	-0.190615	-0.0260976	0.0414403	0.034	2.62028e-06	0.4425	NA	0.0472	5642	NA	1e-05
genus.LachnospiraceaeFCS020group.id.11314	PGC consortium	rs3999074	G	T	-0.0550587	0.00140098	0.0121847	0.0136	6.55048e-06	0.9191	NA	0.421	13772	NA	1e-05
genus.LachnospiraceaeFCS020group.id.11314	PGC consortium	rs4452603	T	G	0.0604208	0.0111971	0.0135965	0.0173	8.9819e-06	0.5158	NA	0.293	13487	NA	1e-05
genus.LachnospiraceaeFCS020group.id.11314	PGC consortium	rs62140927	C	T	0.0613709	-0.00890027	0.0131055	0.0149	2.3794e-06	0.5511	NA	0.289	13771	NA	1e-05
genus.LachnospiraceaeFCS020group.id.11314	PGC consortium	rs7249113	G	A	0.0679483	-0.0134985	0.0133496	0.0164	3.72097e-07	0.4093	NA	0.316	13534	NA	1e-05
genus.LachnospiraceaeFCS020group.id.11314	PGC consortium	rs72793667	A	G	-0.116881	0.0613961	0.0246589	0.0299	1.63421e-06	0.03972	NA	0.0694	12396	NA	1e-05
genus.LachnospiraceaeFCS020group.id.11314	PGC consortium	rs9308097	A	G	0.055381	0.0171029	0.0123659	0.0144	7.4729e-06	0.2324	NA	0.396	13542	NA	1e-05
genus.LachnospiraceaeFCS020group.id.11314	PGC consortium	rs9788306	C	T	-0.062804	0.00280393	0.0130744	0.0149	1.38618e-06	0.8504	NA	0.301	13772	NA	1e-05
genus.LachnospiraceaeNC2004group.id.11316	PGC consortium	rs117467633	T	C	-0.169687	0.0503033	0.0383169	0.0322	9.13317e-06	0.1182	NA	0.0673	5077	NA	1e-05
genus.LachnospiraceaeNC2004group.id.11316	PGC consortium	rs12127733	G	A	0.115182	-0.0184979	0.0246006	0.0179	3.10594e-06	0.3037	NA	0.174	6226	NA	1e-05
genus.LachnospiraceaeNC2004group.id.11316	PGC consortium	rs12208226	C	A	-0.154739	0.0453949	0.0340372	0.0246	9.7484e-06	0.0651	NA	0.08	5620	NA	1e-05
genus.LachnospiraceaeNC2004group.id.11316	PGC consortium	rs12863463	G	A	-0.156365	-0.047103	0.0345372	0.0242	6.03984e-06	0.05192	NA	0.087	5516	NA	1e-05
genus.LachnospiraceaeNC2004group.id.11316	PGC consortium	rs17067076	G	A	-0.154631	0.019295	0.0352194	0.0311	5.61206e-06	0.5354	NA	0.051	4449	NA	1e-05
genus.LachnospiraceaeNC2004group.id.11316	PGC consortium	rs1928659	T	C	0.102522	-0.0110003	0.0226445	0.0162	6.17241e-06	0.4988	NA	0.244	5516	NA	1e-05
genus.LachnospiraceaeNC2004group.id.11316	PGC consortium	rs1929743	T	C	0.0837206	-0.0135007	0.0190318	0.0148	9.0551e-06	0.3635	NA	0.319	6330	NA	1e-05
genus.LachnospiraceaeNC2004group.id.11316	PGC consortium	rs3756315	A	G	-0.0883469	0.0239997	0.0188397	0.015	3.32583e-06	0.11	NA	0.33	6328	NA	1e-05
genus.LachnospiraceaeNC2004group.id.11316	PGC consortium	rs6116753	G	A	0.0994748	-0.0270021	0.0209139	0.0159	2.9225e-06	0.09021	NA	0.241	6278	NA	1e-05
genus.LachnospiraceaeND3007group.id.11317	PGC consortium	rs2861203	G	A	0.0572304	0.0031951	0.0127279	0.0166	7.36931e-06	0.8491	NA	0.281	15305	NA	1e-05
genus.LachnospiraceaeND3007group.id.11317	PGC consortium	rs72776675	T	C	-0.0647067	-0.025205	0.014797	0.0174	8.71689e-06	0.1486	NA	0.198	15302	NA	1e-05
genus.LachnospiraceaeNK4A136group.id.11319	PGC consortium	rs10952110	G	T	0.0487709	0.00150113	0.0109614	0.0138	9.08113e-06	0.9127	NA	0.469	16764	NA	1e-05
genus.LachnospiraceaeNK4A136group.id.11319	PGC consortium	rs11263806	A	G	-0.0524615	-0.033805	0.0116758	0.0156	5.06517e-06	0.02974	NA	0.328	17236	NA	1e-05
genus.LachnospiraceaeNK4A136group.id.11319	PGC consortium	rs12611395	A	G	-0.0902532	-0.00060018	0.0199652	0.0248	5.83039e-06	0.9813	NA	0.0904	16486	NA	1e-05
genus.LachnospiraceaeNK4A136group.id.11319	PGC consortium	rs160061	A	G	0.0513831	-0.00559563	0.0108094	0.0139	2.12198e-06	0.688	NA	0.505	17234	NA	1e-05
genus.LachnospiraceaeNK4A136group.id.11319	PGC consortium	rs28540839	A	C	0.0508285	-0.0112025	0.0110591	0.0136	9.34319e-06	0.4104	NA	0.476	16764	NA	1e-05
genus.LachnospiraceaeNK4A136group.id.11319	PGC consortium	rs2880566	T	C	0.0599578	0.00630011	0.0134693	0.0172	5.61428e-06	0.716	NA	0.214	17232	NA	1e-05
genus.LachnospiraceaeNK4A136group.id.11319	PGC consortium	rs4955932	T	C	-0.0492283	-0.0263029	0.0109388	0.0156	7.05426e-06	0.0921	NA	0.427	17236	NA	1e-05
genus.LachnospiraceaeNK4A136group.id.11319	PGC consortium	rs59805249	T	C	0.0936162	-0.0347985	0.0207982	0.0293	9.45385e-06	0.2342	NA	0.0574	15195	NA	1e-05
genus.LachnospiraceaeNK4A136group.id.11319	PGC consortium	rs68104925	T	C	-0.0549104	-0.0201007	0.0115385	0.0142	2.36779e-06	0.1584	NA	0.343	17227	NA	1e-05
genus.LachnospiraceaeNK4A136group.id.11319	PGC consortium	rs7073658	T	G	-0.0499621	0.0161981	0.0109693	0.0137	5.2691e-06	0.2388	NA	0.401	17236	NA	1e-05
genus.LachnospiraceaeNK4A136group.id.11319	PGC consortium	rs7616165	G	T	-0.230542	-0.0259016	0.0483465	0.0329	2.77391e-06	0.4326	NA	0.047	4094	NA	1e-05
genus.LachnospiraceaeNK4A136group.id.11319	PGC consortium	rs76193507	A	G	-0.22973	-0.028595	0.0499776	0.0329	2.9309e-06	0.3855	NA	0.0449	3578	NA	1e-05
genus.LachnospiraceaeNK4A136group.id.11319	PGC consortium	rs7832116	A	G	-0.0714756	0.0142973	0.0151703	0.0198	3.57084e-06	0.4714	NA	0.14	17219	NA	1e-05
genus.LachnospiraceaeNK4A136group.id.11319	PGC consortium	rs954878	A	G	-0.0520656	-0.00540458	0.0109082	0.0138	1.78203e-06	0.6943	NA	0.431	17227	NA	1e-05
genus.LachnospiraceaeUCG001.id.11321	PGC consortium	rs2050911	G	A	0.0751466	0.0279983	0.0153934	0.0147	1.10648e-06	0.05634	NA	0.3	10148	NA	1e-05
genus.LachnospiraceaeUCG001.id.11321	PGC consortium	rs2371284	T	C	-0.0761893	0.0228959	0.0170127	0.0172	7.55967e-06	0.1835	NA	0.225	9961	NA	1e-05
genus.LachnospiraceaeUCG001.id.11321	PGC consortium	rs437876	T	C	0.0784637	-0.00160128	0.0144768	0.0161	7.1655e-08	0.9213	NA	0.369	10150	NA	1e-05
genus.LachnospiraceaeUCG001.id.11321	PGC consortium	rs4981345	T	C	-0.0681973	0.00039992	0.0149831	0.015	6.08596e-06	0.9808	NA	0.328	9961	NA	1e-05
genus.LachnospiraceaeUCG001.id.11321	PGC consortium	rs573933	T	C	-0.107898	-0.0530949	0.0232346	0.0248	3.10508e-06	0.03267	NA	0.0885	10150	NA	1e-05
genus.LachnospiraceaeUCG001.id.11321	PGC consortium	rs62496417	T	G	-0.0748504	0.0140015	0.0165681	0.0161	5.87504e-06	0.384	NA	0.227	10150	NA	1e-05
genus.LachnospiraceaeUCG001.id.11321	PGC consortium	rs7341608	T	C	-0.0784757	0.00529595	0.0177648	0.0173	9.48124e-06	0.7599	NA	0.188	9917	NA	1e-05
genus.LachnospiraceaeUCG001.id.11321	PGC consortium	rs74034332	G	A	0.168045	0.0988043	0.0382637	0.0323	3.33351e-06	0.002191	NA	0.05	6004	NA	1e-05
genus.LachnospiraceaeUCG001.id.11321	PGC consortium	rs78848836	A	G	-0.118868	0.042197	0.0259753	0.027	3.38171e-06	0.1183	NA	0.0775	9506	NA	1e-05
genus.LachnospiraceaeUCG001.id.11321	PGC consortium	rs8104225	A	G	0.0892098	-0.010697	0.0197665	0.0218	8.04216e-06	0.6221	NA	0.179	9908	NA	1e-05
genus.LachnospiraceaeUCG001.id.11321	PGC consortium	rs9403580	C	T	0.107801	-0.0317021	0.0229777	0.0222	3.46785e-06	0.153	NA	0.106	10095	NA	1e-05
genus.LachnospiraceaeUCG001.id.11321	PGC consortium	rs985416	C	T	0.0970258	0.0129029	0.0181807	0.0169	1.45591e-07	0.4457	NA	0.197	9917	NA	1e-05
genus.LachnospiraceaeUCG004.id.11324	PGC consortium	rs11128180	A	G	0.0648288	-0.014596	0.0140126	0.0166	4.51737e-06	0.3771	NA	0.228	14466	NA	1e-05
genus.LachnospiraceaeUCG004.id.11324	PGC consortium	rs12072562	T	C	0.133104	0.0411995	0.0303566	0.031	7.0737e-06	0.1841	NA	0.0513	9176	NA	1e-05
genus.LachnospiraceaeUCG004.id.11324	PGC consortium	rs12202257	G	A	-0.0550876	0.010697	0.0124186	0.0142	7.02875e-06	0.4526	NA	0.352	14448	NA	1e-05
genus.LachnospiraceaeUCG004.id.11324	PGC consortium	rs12673420	G	A	0.0554351	-0.0167981	0.0118375	0.014	2.98079e-06	0.2292	NA	0.422	14463	NA	1e-05
genus.LachnospiraceaeUCG004.id.11324	PGC consortium	rs12747809	G	A	-0.062197	-0.0101978	0.0125685	0.0145	8.64875e-07	0.4827	NA	0.318	14464	NA	1e-05
genus.LachnospiraceaeUCG004.id.11324	PGC consortium	rs12894272	A	G	0.0579792	-0.00940408	0.0125229	0.0144	4.33949e-06	0.5136	NA	0.322	14463	NA	1e-05
genus.LachnospiraceaeUCG004.id.11324	PGC consortium	rs233486	A	G	-0.0799088	-0.014799	0.017766	0.0197	6.28457e-06	0.4543	NA	0.145	13710	NA	1e-05
genus.LachnospiraceaeUCG004.id.11324	PGC consortium	rs2444793	C	T	-0.0542433	-0.0159029	0.0118188	0.0135	4.77076e-06	0.2401	NA	0.455	14463	NA	1e-05
genus.LachnospiraceaeUCG004.id.11324	PGC consortium	rs2726805	A	G	0.0548397	-0.0151035	0.0120844	0.0164	6.30399e-06	0.356	NA	0.403	14466	NA	1e-05
genus.LachnospiraceaeUCG004.id.11324	PGC consortium	rs2882478	G	A	-0.0577091	-0.0168964	0.0118338	0.0136	1.20811e-06	0.2128	NA	0.459	14466	NA	1e-05
genus.LachnospiraceaeUCG004.id.11324	PGC consortium	rs35182105	A	G	-0.109724	0.0363994	0.024221	0.0292	4.86508e-06	0.2132	NA	0.065	13170	NA	1e-05
genus.LachnospiraceaeUCG004.id.11324	PGC consortium	rs6656451	C	T	-0.05436	-0.00860289	0.011947	0.0136	5.56781e-06	0.5248	NA	0.437	14458	NA	1e-05
genus.LachnospiraceaeUCG004.id.11324	PGC consortium	rs7629954	A	G	0.108441	-0.0116982	0.023825	0.0273	5.77222e-06	0.6693	NA	0.0743	12568	NA	1e-05
genus.LachnospiraceaeUCG004.id.11324	PGC consortium	rs868697	A	C	0.100493	-0.00729656	0.0226236	0.0268	8.79968e-06	0.7848	NA	0.0732	14014	NA	1e-05
genus.LachnospiraceaeUCG008.id.11328	PGC consortium	rs10741777	T	C	-0.0973842	-0.0281012	0.0194791	0.0163	7.68659e-07	0.08535	NA	0.24	7014	NA	1e-05
genus.LachnospiraceaeUCG008.id.11328	PGC consortium	rs10751237	A	C	-0.082075	-0.00739729	0.0174377	0.0152	3.17052e-06	0.6272	NA	0.41	6930	NA	1e-05
genus.LachnospiraceaeUCG008.id.11328	PGC consortium	rs10793103	C	T	0.0974344	-0.00059982	0.0181279	0.0147	9.34937e-08	0.9673	NA	0.312	7014	NA	1e-05
genus.LachnospiraceaeUCG008.id.11328	PGC consortium	rs10801803	G	A	-0.117029	-0.00410158	0.0243085	0.02	1.40029e-06	0.8363	NA	0.131	7017	NA	1e-05
genus.LachnospiraceaeUCG008.id.11328	PGC consortium	rs11236216	T	C	0.083842	-0.00609856	0.0176709	0.0158	2.34964e-06	0.697	NA	0.363	6930	NA	1e-05
genus.LachnospiraceaeUCG008.id.11328	PGC consortium	rs13024781	T	C	-0.0798769	0.00919757	0.0168846	0.0137	2.29166e-06	0.5013	NA	0.458	7016	NA	1e-05
genus.LachnospiraceaeUCG008.id.11328	PGC consortium	rs57091572	A	G	-0.110443	-0.0401035	0.0235801	0.0189	2.85822e-06	0.03412	NA	0.152	6950	NA	1e-05
genus.LachnospiraceaeUCG008.id.11328	PGC consortium	rs57254474	G	A	0.0886512	-0.00960374	0.0199045	0.0163	6.92061e-06	0.5546	NA	0.234	7017	NA	1e-05
genus.LachnospiraceaeUCG008.id.11328	PGC consortium	rs62277846	C	T	0.102292	-0.0044003	0.0212319	0.0168	1.58892e-06	0.7935	NA	0.213	7016	NA	1e-05
genus.LachnospiraceaeUCG008.id.11328	PGC consortium	rs67078837	T	C	-0.0845848	0.00669752	0.0170693	0.0135	7.68189e-07	0.6204	NA	0.491	7016	NA	1e-05
genus.LachnospiraceaeUCG008.id.11328	PGC consortium	rs75356640	G	A	0.136523	-0.0133011	0.0303128	0.0266	9.83206e-06	0.6177	NA	0.081	6423	NA	1e-05
genus.LachnospiraceaeUCG008.id.11328	PGC consortium	rs7931514	T	C	-0.117579	-0.0220002	0.0257243	0.0221	5.74589e-06	0.3188	NA	0.111	7017	NA	1e-05
genus.LachnospiraceaeUCG010.id.11330	PGC consortium	rs11192447	A	G	0.126592	-0.00170145	0.024345	0.031	4.68957e-07	0.9556	NA	0.0672	12695	NA	1e-05
genus.LachnospiraceaeUCG010.id.11330	PGC consortium	rs12346653	C	T	0.0657686	0.0114958	0.0139569	0.0155	2.70321e-06	0.4567	NA	0.262	12816	NA	1e-05
genus.LachnospiraceaeUCG010.id.11330	PGC consortium	rs17730011	G	A	-0.0702357	0.0313049	0.015706	0.0178	7.84597e-06	0.07892	NA	0.18	13226	NA	1e-05
genus.LachnospiraceaeUCG010.id.11330	PGC consortium	rs2833528	C	T	-0.0562148	0.00270365	0.0127763	0.0141	9.9199e-06	0.8479	NA	0.39	13233	NA	1e-05
genus.LachnospiraceaeUCG010.id.11330	PGC consortium	rs336138	G	T	0.0779543	0	0.0171865	0.0182	7.48417e-06	0.9992	NA	0.164	13236	NA	1e-05
genus.LachnospiraceaeUCG010.id.11330	PGC consortium	rs4576377	A	C	-0.0572001	0.00390238	0.0127043	0.0139	7.63056e-06	0.7796	NA	0.396	13225	NA	1e-05
genus.LachnospiraceaeUCG010.id.11330	PGC consortium	rs72894957	G	A	0.222263	-0.020998	0.0486425	0.0321	5.68428e-06	0.5133	NA	0.046	4316	NA	1e-05
genus.LachnospiraceaeUCG010.id.11330	PGC consortium	rs9981767	A	C	0.0655062	0.0291995	0.0131994	0.015	9.96373e-07	0.05215	NA	0.322	12816	NA	1e-05
genus.Lactobacillus.id.1837	PGC consortium	rs11674854	C	T	-0.0852686	-0.0126003	0.0176504	0.0156	1.592e-06	0.4197	NA	0.401	6655	NA	1e-05
genus.Lactobacillus.id.1837	PGC consortium	rs1530559	G	A	0.0804001	-0.0162965	0.0178207	0.0169	4.93109e-06	0.3342	NA	0.371	6655	NA	1e-05
genus.Lactobacillus.id.1837	PGC consortium	rs16861661	G	A	-0.183147	0.00930314	0.038148	0.0305	1.2781e-06	0.7597	NA	0.068	5325	NA	1e-05
genus.Lactobacillus.id.1837	PGC consortium	rs62314653	C	A	0.187692	-0.0709989	0.0394585	0.0344	2.24383e-06	0.03931	NA	0.058	5944	NA	1e-05
genus.Lactobacillus.id.1837	PGC consortium	rs7399658	G	A	-0.107134	-0.0218006	0.0221883	0.0202	3.12099e-06	0.2787	NA	0.19	6613	NA	1e-05
genus.Lactobacillus.id.1837	PGC consortium	rs75127669	C	A	0.139784	0.0285024	0.0310414	0.0241	6.83434e-06	0.2367	NA	0.085	6840	NA	1e-05
genus.Lactobacillus.id.1837	PGC consortium	rs768253	T	G	-0.079195	-0.00910129	0.0171791	0.0137	4.2477e-06	0.5064	NA	0.41	6958	NA	1e-05
genus.Lactobacillus.id.1837	PGC consortium	rs921925	A	C	0.0985077	0.00789872	0.0203229	0.0168	9.71665e-07	0.6362	NA	0.213	6952	NA	1e-05
genus.Lactococcus.id.1851	PGC consortium	rs10417872	T	G	0.118306	0.00410158	0.024522	0.0152	1.28678e-06	0.7868	NA	0.27	4056	NA	1e-05
genus.Lactococcus.id.1851	PGC consortium	rs123059	T	C	-0.13671	0.00699547	0.0274694	0.0187	1.26562e-06	0.7094	NA	0.228	3760	NA	1e-05
genus.Lactococcus.id.1851	PGC consortium	rs12621813	G	A	0.108423	0.00729656	0.0239978	0.0147	6.60829e-06	0.6193	NA	0.302	4057	NA	1e-05
genus.Lactococcus.id.1851	PGC consortium	rs17168302	G	A	0.191857	-0.0332994	0.0424761	0.0277	6.28602e-06	0.2287	NA	0.07	4023	NA	1e-05
genus.Lactococcus.id.1851	PGC consortium	rs2293361	C	T	-0.199221	-0.0121953	0.0430969	0.0285	1.39593e-06	0.6691	NA	0.059	3787	NA	1e-05
genus.Lactococcus.id.1851	PGC consortium	rs4766997	C	T	0.114599	0.0255024	0.023839	0.0145	2.06145e-06	0.07865	NA	0.325	4053	NA	1e-05
genus.Lactococcus.id.1851	PGC consortium	rs55910161	C	T	0.146426	-0.0221039	0.0307367	0.0183	2.36214e-06	0.2283	NA	0.169	3836	NA	1e-05
genus.Lactococcus.id.1851	PGC consortium	rs6674304	C	T	0.200758	-0.0199007	0.0442121	0.0277	6.17759e-06	0.4714	NA	0.065	3869	NA	1e-05
genus.Lactococcus.id.1851	PGC consortium	rs7992246	T	C	0.104232	-0.0144032	0.0230786	0.0144	4.44724e-06	0.3177	NA	0.359	4057	NA	1e-05
genus.Marvinbryantia.id.2005	PGC consortium	rs11620597	T	C	0.119479	-0.00619918	0.0271688	0.0279	7.80178e-06	0.8247	NA	0.0651	11031	NA	1e-05
genus.Marvinbryantia.id.2005	PGC consortium	rs146541147	G	A	0.118845	-0.00279609	0.0268423	0.0324	6.86288e-06	0.9301	NA	0.063	10778	NA	1e-05
genus.Marvinbryantia.id.2005	PGC consortium	rs2724813	A	G	-0.0840769	0.011296	0.0167551	0.0175	6.28451e-07	0.518	NA	0.185	11610	NA	1e-05
genus.Marvinbryantia.id.2005	PGC consortium	rs2842896	C	T	-0.0649396	-0.00590255	0.0131146	0.0156	7.25363e-07	0.7043	NA	0.523	11709	NA	1e-05
genus.Marvinbryantia.id.2005	PGC consortium	rs2863363	A	G	0.0634861	-0.00810274	0.0136323	0.0141	3.11281e-06	0.5661	NA	0.353	11950	NA	1e-05
genus.Marvinbryantia.id.2005	PGC consortium	rs3125832	A	C	0.0679323	0.0332994	0.015012	0.0166	5.02731e-06	0.04505	NA	0.237	11709	NA	1e-05
genus.Marvinbryantia.id.2005	PGC consortium	rs3991048	G	T	0.0591462	0.00680309	0.0132536	0.0145	7.0865e-06	0.6369	NA	0.408	11939	NA	1e-05
genus.Marvinbryantia.id.2005	PGC consortium	rs61884471	G	A	0.124426	0.00579677	0.0248431	0.0251	1.01163e-06	0.817	NA	0.081	11559	NA	1e-05
genus.Marvinbryantia.id.2005	PGC consortium	rs72948274	A	C	-0.126354	0.00279609	0.0272212	0.0296	3.2591e-06	0.9238	NA	0.0584	11561	NA	1e-05
genus.Methanobrevibacter.id.123	PGC consortium	rs10202904	T	G	-0.112811	-0.00619918	0.0239106	0.0139	3.08549e-06	0.6542	NA	0.408	3583	NA	1e-05
genus.Methanobrevibacter.id.123	PGC consortium	rs1334944	T	C	0.115197	0.0176041	0.0255492	0.0144	7.6138e-06	0.2209	NA	0.321	3586	NA	1e-05
genus.Methanobrevibacter.id.123	PGC consortium	rs4802933	A	G	-0.135628	-0.00820356	0.0308139	0.0195	9.73818e-06	0.6753	NA	0.163	3586	NA	1e-05
genus.Methanobrevibacter.id.123	PGC consortium	rs6776814	T	C	-0.188956	-0.00160128	0.0419905	0.025	8.04905e-06	0.9501	NA	0.0824	3283	NA	1e-05
genus.Methanobrevibacter.id.123	PGC consortium	rs76029318	T	C	0.222849	0.00909848	0.0454319	0.0266	1.07552e-06	0.7314	NA	0.0721	3387	NA	1e-05
genus.Methanobrevibacter.id.123	PGC consortium	rs894996	C	A	0.214213	0.00879859	0.0456045	0.0307	3.81567e-06	0.7757	NA	0.075	3479	NA	1e-05
genus.Methanobrevibacter.id.123	PGC consortium	rs9532770	C	T	0.127836	0.00260339	0.0279957	0.0185	6.50055e-06	0.8889	NA	0.255	3276	NA	1e-05
genus.Odoribacter.id.952	PGC consortium	rs10093869	A	G	-0.0577795	-0.0186019	0.0125389	0.0152	3.67441e-06	0.2223	NA	0.336	14218	NA	1e-05
genus.Odoribacter.id.952	PGC consortium	rs10423795	C	T	0.0550695	-0.0193025	0.0121164	0.0146	6.57936e-06	0.1862	NA	0.417	14135	NA	1e-05
genus.Odoribacter.id.952	PGC consortium	rs28417404	A	G	-0.0726896	0.00259663	0.0161372	0.0184	3.68032e-06	0.8873	NA	0.159	14698	NA	1e-05
genus.Odoribacter.id.952	PGC consortium	rs4793970	A	G	-0.0576329	0.0171029	0.0129154	0.0152	6.02696e-06	0.2601	NA	0.281	14687	NA	1e-05
genus.Odoribacter.id.952	PGC consortium	rs6856150	G	A	0.0881922	-0.0114047	0.0194146	0.0236	6.0595e-06	0.627	NA	0.11	14597	NA	1e-05
genus.Odoribacter.id.952	PGC consortium	rs74553962	T	G	0.121449	-0.0473956	0.0264106	0.035	9.48684e-06	0.1764	NA	0.0684	11803	NA	1e-05
genus.Odoribacter.id.952	PGC consortium	rs77779484	G	A	-0.133489	0.0139975	0.0268526	0.0282	6.56256e-07	0.6193	NA	0.06	11935	NA	1e-05
genus.Olsenella.id.822	PGC consortium	rs1035588	A	G	-0.108148	-0.0138048	0.0236848	0.0139	4.85501e-06	0.32	NA	0.38	3739	NA	1e-05
genus.Olsenella.id.822	PGC consortium	rs17148768	G	A	0.140434	-0.0138043	0.0295602	0.0181	2.1984e-06	0.446	NA	0.189	3648	NA	1e-05
genus.Olsenella.id.822	PGC consortium	rs2152319	C	A	-0.104938	0.00120072	0.0234289	0.0136	8.82308e-06	0.9288	NA	0.431	3739	NA	1e-05
genus.Olsenella.id.822	PGC consortium	rs2759329	G	A	-0.111131	-0.0330962	0.0237218	0.0142	3.43201e-06	0.01988	NA	0.387	3739	NA	1e-05
genus.Olsenella.id.822	PGC consortium	rs35225860	A	G	-0.223604	0.0214973	0.0482391	0.0312	3.87041e-06	0.4902	NA	0.0563	3630	NA	1e-05
genus.Olsenella.id.822	PGC consortium	rs6046522	C	T	0.122938	0.0120017	0.0269928	0.016	4.48455e-06	0.4528	NA	0.241	3705	NA	1e-05
genus.Olsenella.id.822	PGC consortium	rs62112538	C	T	-0.19943	0.00739729	0.0407033	0.0248	1.1882e-06	0.7668	NA	0.089	3630	NA	1e-05
genus.Olsenella.id.822	PGC consortium	rs72691585	C	A	-0.249079	0.0453949	0.0520814	0.0307	2.95294e-06	0.1398	NA	0.052	3078	NA	1e-05
genus.Olsenella.id.822	PGC consortium	rs7540303	C	T	0.108044	-0.00330453	0.023638	0.0138	5.32027e-06	0.8129	NA	0.391	3739	NA	1e-05
genus.Olsenella.id.822	PGC consortium	rs8066522	G	A	-0.106529	-0.00679685	0.0240379	0.0147	9.70095e-06	0.6438	NA	0.36	3739	NA	1e-05
genus.Olsenella.id.822	PGC consortium	rs9460691	C	A	0.119966	0.00839514	0.0268645	0.0185	7.28354e-06	0.6483	NA	0.248	3739	NA	1e-05
genus.Oscillibacter.id.2063	PGC consortium	rs11990279	T	C	-0.0824934	-0.023197	0.0180457	0.0159	4.94298e-06	0.1433	NA	0.238	8528	NA	1e-05
genus.Oscillibacter.id.2063	PGC consortium	rs12649930	T	G	0.121589	0.0297044	0.0259612	0.0263	4.09379e-06	0.2577	NA	0.0753	8794	NA	1e-05
genus.Oscillibacter.id.2063	PGC consortium	rs133832	A	C	-0.0795527	0.00169856	0.0162411	0.0152	1.14719e-06	0.9129	NA	0.324	8926	NA	1e-05
genus.Oscillibacter.id.2063	PGC consortium	rs16866406	A	G	0.0988765	-0.00589736	0.0208795	0.0192	3.07821e-06	0.7593	NA	0.142	8930	NA	1e-05
genus.Oscillibacter.id.2063	PGC consortium	rs16934185	A	G	-0.129568	0.0381047	0.028157	0.025	4.38031e-06	0.1279	NA	0.0811	8492	NA	1e-05
genus.Oscillibacter.id.2063	PGC consortium	rs234108	A	G	0.0749553	0.00890027	0.0152632	0.0139	9.16336e-07	0.5198	NA	0.467	8694	NA	1e-05
genus.Oscillibacter.id.2063	PGC consortium	rs36095275	C	T	-0.0752368	-0.00159872	0.0156861	0.0141	1.39627e-06	0.9096	NA	0.374	8694	NA	1e-05
genus.Oscillibacter.id.2063	PGC consortium	rs4506202	A	G	-0.0711323	0.0180953	0.0152261	0.0136	3.20825e-06	0.1838	NA	0.517	8694	NA	1e-05
genus.Oscillibacter.id.2063	PGC consortium	rs61883564	A	G	-0.101351	0.0421012	0.0221016	0.0205	3.38712e-06	0.04012	NA	0.129	8930	NA	1e-05
genus.Oscillibacter.id.2063	PGC consortium	rs62206502	C	A	-0.0681423	-0.00269636	0.0151349	0.0139	6.59895e-06	0.8456	NA	0.441	8883	NA	1e-05
genus.Oscillibacter.id.2063	PGC consortium	rs75453768	G	T	0.12212	0.000900405	0.0268629	0.0237	5.34738e-06	0.9709	NA	0.106	8256	NA	1e-05
genus.Oscillibacter.id.2063	PGC consortium	rs9393920	A	G	-0.0744662	-0.0166986	0.0151081	0.0136	9.92237e-07	0.2196	NA	0.451	8930	NA	1e-05
genus.Oscillospira.id.2064	PGC consortium	rs12206468	G	A	-0.133016	-0.0203025	0.0269733	0.0246	1.04222e-06	0.4095	NA	0.081	9554	NA	1e-05
genus.Oscillospira.id.2064	PGC consortium	rs12925026	T	C	0.13559	0.0448969	0.030678	0.0243	9.31021e-06	0.06405	NA	0.0867	8200	NA	1e-05
genus.Oscillospira.id.2064	PGC consortium	rs1954532	T	C	-0.0826246	0.00420116	0.0175252	0.0189	2.26773e-06	0.8253	NA	0.215	9841	NA	1e-05
genus.Oscillospira.id.2064	PGC consortium	rs28889936	A	C	0.114051	-0.0187955	0.0252838	0.0265	3.36585e-06	0.4776	NA	0.0714	9758	NA	1e-05
genus.Oscillospira.id.2064	PGC consortium	rs35749994	A	C	0.0817211	-0.0213973	0.0180803	0.0175	8.68618e-06	0.2219	NA	0.18	10199	NA	1e-05
genus.Oscillospira.id.2064	PGC consortium	rs72866977	A	C	-0.130569	0.0240973	0.0281674	0.0252	5.62701e-06	0.3387	NA	0.0863	9098	NA	1e-05
genus.Oscillospira.id.2064	PGC consortium	rs751183	T	C	-0.0774322	-0.000300045	0.0172216	0.0177	6.85127e-06	0.987	NA	0.194	9841	NA	1e-05
genus.Oscillospira.id.2064	PGC consortium	rs8076323	A	G	0.0715392	-0.0246001	0.0156539	0.0154	5.61316e-06	0.1104	NA	0.265	10193	NA	1e-05
genus.Oxalobacter.id.2978	PGC consortium	rs10464997	G	A	0.137691	0.0162005	0.0294804	0.0208	3.29754e-06	0.4347	NA	0.147	4650	NA	1e-05
genus.Oxalobacter.id.2978	PGC consortium	rs11108500	A	G	-0.199099	-0.0685037	0.0427327	0.0299	3.74279e-06	0.02204	NA	0.0649	4303	NA	1e-05
genus.Oxalobacter.id.2978	PGC consortium	rs111966731	T	C	0.213114	-0.063302	0.047162	0.0273	7.29863e-06	0.02032	NA	0.0707	3931	NA	1e-05
genus.Oxalobacter.id.2978	PGC consortium	rs12002250	A	C	0.217122	-0.0162005	0.0466317	0.0321	1.41504e-06	0.6145	NA	0.0529	4297	NA	1e-05
genus.Oxalobacter.id.2978	PGC consortium	rs1569853	T	C	-0.138078	0.0132025	0.0296981	0.0188	3.64501e-06	0.4814	NA	0.151	4492	NA	1e-05
genus.Oxalobacter.id.2978	PGC consortium	rs36057338	G	T	0.207847	0.014596	0.0421439	0.0276	8.79803e-07	0.5967	NA	0.068	4244	NA	1e-05
genus.Oxalobacter.id.2978	PGC consortium	rs4428215	G	A	0.130293	0.0163022	0.0242237	0.0158	7.51071e-08	0.3033	NA	0.234	4655	NA	1e-05
genus.Oxalobacter.id.2978	PGC consortium	rs6000536	C	T	-0.130992	0.0303974	0.0253804	0.0179	2.06054e-07	0.08926	NA	0.202	4654	NA	1e-05
genus.Oxalobacter.id.2978	PGC consortium	rs6993398	G	A	0.127217	0.00709511	0.0278855	0.0183	7.12773e-06	0.6989	NA	0.158	4656	NA	1e-05
genus.Oxalobacter.id.2978	PGC consortium	rs736744	C	T	0.117882	-0.00400198	0.0211262	0.0139	2.57471e-08	0.7734	NA	0.388	4655	NA	1e-05
genus.Parabacteroides.id.954	PGC consortium	rs114567323	T	C	0.186478	0.0569	0.0405199	0.0335	5.65487e-06	0.08906	NA	0.0461	5859	NA	1e-05
genus.Parabacteroides.id.954	PGC consortium	rs115602804	G	A	0.10308	-0.0180953	0.0222736	0.0284	1.93059e-06	0.5232	NA	0.061	16394	NA	1e-05
genus.Parabacteroides.id.954	PGC consortium	rs4236095	G	A	0.0761961	-0.023404	0.0157042	0.0196	1.93145e-06	0.2309	NA	0.147	16383	NA	1e-05
genus.Parabacteroides.id.954	PGC consortium	rs60884758	C	T	-0.0702667	-0.0259016	0.0142249	0.0184	5.70689e-07	0.1595	NA	0.17	17293	NA	1e-05
genus.Parabacteroides.id.954	PGC consortium	rs6657302	T	C	-0.10452	-0.0440982	0.0225521	0.0292	9.75699e-06	0.1312	NA	0.0574	16552	NA	1e-05
genus.Parabacteroides.id.954	PGC consortium	rs7298818	C	T	0.0888832	0.00399798	0.0200902	0.0241	8.53629e-06	0.8682	NA	0.087	16510	NA	1e-05
genus.Parabacteroides.id.954	PGC consortium	rs9580476	C	T	-0.107593	-0.0377003	0.0248771	0.0318	9.36109e-06	0.236	NA	0.059	12081	NA	1e-05
genus.Paraprevotella.id.962	PGC consortium	rs10842464	T	C	-0.0758215	-0.00680309	0.0172568	0.0137	6.59715e-06	0.619	NA	0.419	7178	NA	1e-05
genus.Paraprevotella.id.962	PGC consortium	rs140997932	T	C	-0.162376	0.00590255	0.0354178	0.0259	2.11119e-06	0.8211	NA	0.0823	6187	NA	1e-05
genus.Paraprevotella.id.962	PGC consortium	rs145020347	A	G	-0.12465	0.0204005	0.0262323	0.0224	4.03009e-06	0.3641	NA	0.129	6859	NA	1e-05
genus.Paraprevotella.id.962	PGC consortium	rs17109926	A	G	-0.0988335	0.00999983	0.0216172	0.0166	6.75279e-06	0.5456	NA	0.2	7179	NA	1e-05
genus.Paraprevotella.id.962	PGC consortium	rs17785622	A	G	0.248065	-0.0253999	0.0524304	0.033	1.92659e-06	0.4418	NA	0.0498	3288	NA	1e-05
genus.Paraprevotella.id.962	PGC consortium	rs2081023	A	G	-0.122561	0.00919757	0.0236507	0.0205	2.638e-07	0.6547	NA	0.124	7178	NA	1e-05
genus.Paraprevotella.id.962	PGC consortium	rs3008582	T	C	0.10572	0.0218985	0.0227246	0.0208	4.35989e-06	0.2933	NA	0.142	7175	NA	1e-05
genus.Paraprevotella.id.962	PGC consortium	rs3801748	G	A	0.0779721	0.0213973	0.0171691	0.014	5.20177e-06	0.1261	NA	0.368	7179	NA	1e-05
genus.Paraprevotella.id.962	PGC consortium	rs4756632	G	T	-0.138905	-0.00880116	0.0289897	0.0248	3.81747e-06	0.7247	NA	0.08	7179	NA	1e-05
genus.Paraprevotella.id.962	PGC consortium	rs4767113	C	T	0.0882466	0.00589736	0.018382	0.0153	2.14357e-06	0.697	NA	0.313	6900	NA	1e-05
genus.Paraprevotella.id.962	PGC consortium	rs7240324	T	G	-0.10229	-0.0119005	0.0226948	0.0201	5.95902e-06	0.5545	NA	0.196	6900	NA	1e-05
genus.Paraprevotella.id.962	PGC consortium	rs9602779	A	C	-0.106692	0.0132025	0.0220263	0.017	6.92746e-07	0.438	NA	0.193	7177	NA	1e-05
genus.Paraprevotella.id.962	PGC consortium	rs9900242	A	G	-0.0852967	0.0171029	0.0175212	0.0138	1.14068e-06	0.2137	NA	0.395	6900	NA	1e-05
genus.Parasutterella.id.2892	PGC consortium	rs10899911	A	G	-0.0717102	0.00059982	0.0148151	0.0152	1.15272e-06	0.9701	NA	0.27	11386	NA	1e-05
genus.Parasutterella.id.2892	PGC consortium	rs11715853	G	A	-0.0662952	-0.0179971	0.0146114	0.0151	6.22913e-06	0.2307	NA	0.279	11386	NA	1e-05
genus.Parasutterella.id.2892	PGC consortium	rs2090816	A	C	0.0840967	0.0111971	0.0177315	0.019	2.89715e-06	0.5554	NA	0.171	11385	NA	1e-05
genus.Parasutterella.id.2892	PGC consortium	rs2387977	T	C	-0.0681778	-0.00160128	0.0134756	0.0136	5.38476e-07	0.9074	NA	0.448	11345	NA	1e-05
genus.Parasutterella.id.2892	PGC consortium	rs55877868	A	C	-0.104458	0.0082955	0.0228089	0.0237	2.87068e-06	0.7243	NA	0.105	10588	NA	1e-05
genus.Parasutterella.id.2892	PGC consortium	rs62273907	A	G	0.229468	-0.0136021	0.0502262	0.0308	5.88384e-06	0.6583	NA	0.0507	3691	NA	1e-05
genus.Parasutterella.id.2892	PGC consortium	rs6828768	C	T	0.0636852	-0.0170046	0.0132645	0.0136	1.78328e-06	0.2119	NA	0.479	11386	NA	1e-05
genus.Parasutterella.id.2892	PGC consortium	rs7303158	C	T	0.0646859	-0.0199987	0.0134256	0.0135	1.32776e-06	0.1405	NA	0.435	11386	NA	1e-05
genus.Parasutterella.id.2892	PGC consortium	rs7311004	T	C	-0.0617522	-0.0166986	0.0136438	0.0141	5.92054e-06	0.2359	NA	0.407	11384	NA	1e-05
genus.Parasutterella.id.2892	PGC consortium	rs7572229	G	A	0.066273	-0.0182033	0.0132736	0.0137	6.31698e-07	0.1845	NA	0.514	11383	NA	1e-05
genus.Parasutterella.id.2892	PGC consortium	rs78383039	T	C	-0.146315	-0.036996	0.0297119	0.0286	1.57438e-06	0.1953	NA	0.0639	9174	NA	1e-05
genus.Parasutterella.id.2892	PGC consortium	rs8039785	T	G	0.0618345	0.0114047	0.0133	0.0139	3.62095e-06	0.4117	NA	0.48	11383	NA	1e-05
genus.Parasutterella.id.2892	PGC consortium	rs823424	G	A	-0.0713448	0.00080032	0.0156958	0.0162	4.95295e-06	0.9629	NA	0.229	11386	NA	1e-05
genus.Peptococcus.id.2037	PGC consortium	rs10031059	T	C	-0.121167	0.0160997	0.0225844	0.0166	1.23637e-07	0.3306	NA	0.219	5526	NA	1e-05
genus.Peptococcus.id.2037	PGC consortium	rs11001941	G	A	-0.195611	-0.00279609	0.0392217	0.0292	1.32858e-06	0.9243	NA	0.061	5607	NA	1e-05
genus.Peptococcus.id.2037	PGC consortium	rs12069354	C	T	0.16763	0.0289964	0.03795	0.0284	9.28339e-06	0.3068	NA	0.066	5352	NA	1e-05
genus.Peptococcus.id.2037	PGC consortium	rs2054133	G	A	0.0895433	-0.00159872	0.0188332	0.015	2.14166e-06	0.9147	NA	0.511	5657	NA	1e-05
genus.Peptococcus.id.2037	PGC consortium	rs36121075	A	G	-0.14067	0.0394034	0.030628	0.0229	6.9872e-06	0.08572	NA	0.113	5301	NA	1e-05
genus.Peptococcus.id.2037	PGC consortium	rs428521	C	A	-0.194508	-0.0183997	0.0438306	0.0318	9.04618e-06	0.5631	NA	0.055	4556	NA	1e-05
genus.Peptococcus.id.2037	PGC consortium	rs5770862	T	C	0.162018	-0.00719583	0.0356813	0.0268	3.21957e-06	0.7879	NA	0.0775	5431	NA	1e-05
genus.Peptococcus.id.2037	PGC consortium	rs6573150	A	G	0.107607	-0.0366951	0.0237208	0.0169	5.28013e-06	0.02964	NA	0.203	5483	NA	1e-05
genus.Peptococcus.id.2037	PGC consortium	rs6918730	G	A	0.135311	-0.0226026	0.0289742	0.0208	1.14732e-06	0.2775	NA	0.124	5656	NA	1e-05
genus.Peptococcus.id.2037	PGC consortium	rs7033353	T	G	0.090152	0.0154993	0.018995	0.0136	2.21957e-06	0.2563	NA	0.417	5657	NA	1e-05
genus.Peptococcus.id.2037	PGC consortium	rs72850165	T	C	-0.134304	-0.0374008	0.0300423	0.0275	5.74152e-06	0.1735	NA	0.105	5627	NA	1e-05
genus.Peptococcus.id.2037	PGC consortium	rs74592222	G	A	0.137957	0.0062998	0.0302965	0.0225	8.55342e-06	0.7809	NA	0.104	5329	NA	1e-05
genus.Peptococcus.id.2037	PGC consortium	rs76697713	C	A	0.146302	0.0303974	0.0322345	0.0231	8.04892e-06	0.1881	NA	0.097	5481	NA	1e-05
genus.Peptococcus.id.2037	PGC consortium	rs77614201	T	C	-0.175864	-0.0625033	0.0387523	0.0332	5.68322e-06	0.05937	NA	0.0539	5329	NA	1e-05
genus.Peptococcus.id.2037	PGC consortium	rs77681628	C	T	0.200307	-0.0036035	0.0387328	0.0281	2.68836e-07	0.8988	NA	0.068	4842	NA	1e-05
genus.Phascolarctobacterium.id.2168	PGC consortium	rs11929846	T	C	-0.0697199	0.0267004	0.0157969	0.0173	8.88416e-06	0.1225	NA	0.217	11114	NA	1e-05
genus.Phascolarctobacterium.id.2168	PGC consortium	rs12618201	A	G	0.0641657	-0.000300045	0.0138202	0.0139	3.37696e-06	0.982	NA	0.375	11113	NA	1e-05
genus.Phascolarctobacterium.id.2168	PGC consortium	rs1264476	T	G	0.0767335	-0.0303974	0.0166041	0.0169	4.29567e-06	0.07211	NA	0.219	11104	NA	1e-05
genus.Phascolarctobacterium.id.2168	PGC consortium	rs130483	A	G	0.0655056	-0.0075988	0.0143596	0.0152	6.79269e-06	0.619	NA	0.31	11096	NA	1e-05
genus.Phascolarctobacterium.id.2168	PGC consortium	rs28525131	G	A	-0.118657	-0.0418039	0.0269048	0.0271	8.22677e-06	0.1234	NA	0.076	10457	NA	1e-05
genus.Phascolarctobacterium.id.2168	PGC consortium	rs56157888	A	C	0.0954864	-0.0174005	0.0193976	0.0198	1.08506e-06	0.3772	NA	0.158	10031	NA	1e-05
genus.Phascolarctobacterium.id.2168	PGC consortium	rs74540770	G	A	-0.121014	-0.0152038	0.0258621	0.0275	3.60275e-06	0.58	NA	0.079	9403	NA	1e-05
genus.Phascolarctobacterium.id.2168	PGC consortium	rs75882962	T	C	0.0968661	0.0394995	0.0190575	0.0192	3.18987e-07	0.03941	NA	0.159	10710	NA	1e-05
genus.Phascolarctobacterium.id.2168	PGC consortium	rs7982713	G	A	0.0726922	-0.00410158	0.0163201	0.0187	9.72164e-06	0.8258	NA	0.235	10710	NA	1e-05
genus.Prevotella7.id.11182	PGC consortium	rs118038478	A	G	0.205676	-0.0356997	0.0468917	0.0261	7.85422e-06	0.1722	NA	0.0843	3295	NA	1e-05
genus.Prevotella7.id.11182	PGC consortium	rs2240542	C	T	0.12085	0.00460057	0.0261776	0.0156	4.84146e-06	0.7675	NA	0.273	3489	NA	1e-05
genus.Prevotella7.id.11182	PGC consortium	rs430270	A	C	0.139155	0.0141001	0.0297055	0.02	2.86846e-06	0.4794	NA	0.196	3318	NA	1e-05
genus.Prevotella7.id.11182	PGC consortium	rs57404562	C	A	0.155486	-0.0101978	0.0316057	0.0174	6.21576e-07	0.5574	NA	0.189	3487	NA	1e-05
genus.Prevotella7.id.11182	PGC consortium	rs79263163	A	C	-0.143982	-0.0221025	0.031501	0.0175	7.51048e-06	0.2044	NA	0.183	3489	NA	1e-05
genus.Prevotella7.id.11182	PGC consortium	rs9426434	T	C	-0.123657	0.00799793	0.0278514	0.0172	9.71711e-06	0.6438	NA	0.254	3318	NA	1e-05
genus.Prevotella7.id.11182	PGC consortium	rs9608249	A	G	-0.158213	-0.00470103	0.0336317	0.0199	2.06687e-06	0.814	NA	0.142	3482	NA	1e-05
genus.Prevotella7.id.11182	PGC consortium	rs9959718	G	A	0.133012	-0.00259663	0.0275361	0.0156	1.90058e-06	0.8659	NA	0.26	3489	NA	1e-05
genus.Prevotella9.id.11183	PGC consortium	rs11685699	C	T	-0.141357	0.0135007	0.0295665	0.0287	2.02552e-06	0.6383	NA	0.071	8342	NA	1e-05
genus.Prevotella9.id.11183	PGC consortium	rs117271932	A	G	0.208089	-0.053	0.0440393	0.0339	2.81722e-06	0.1171	NA	0.0464	4878	NA	1e-05
genus.Prevotella9.id.11183	PGC consortium	rs12648235	T	C	0.0785902	0.00760104	0.0177676	0.0209	7.39079e-06	0.7175	NA	0.171	10271	NA	1e-05
genus.Prevotella9.id.11183	PGC consortium	rs1304512	G	A	0.0761593	-0.0332026	0.0165885	0.0162	5.29082e-06	0.04	NA	0.244	9790	NA	1e-05
genus.Prevotella9.id.11183	PGC consortium	rs2104588	T	C	0.105558	0	0.023773	0.026	8.12987e-06	0.9994	NA	0.112	9268	NA	1e-05
genus.Prevotella9.id.11183	PGC consortium	rs2495052	A	G	0.0838978	0.0212036	0.0188523	0.0195	8.97142e-06	0.2768	NA	0.165	9790	NA	1e-05
genus.Prevotella9.id.11183	PGC consortium	rs2683313	A	G	-0.0724576	0.0222995	0.0151603	0.0144	1.68895e-06	0.1212	NA	0.331	10260	NA	1e-05
genus.Prevotella9.id.11183	PGC consortium	rs7237249	C	T	-0.0823764	0.0010005	0.0182126	0.0172	8.93303e-06	0.9557	NA	0.187	10271	NA	1e-05
genus.Prevotella9.id.11183	PGC consortium	rs746764	T	C	-0.0915772	0.00459941	0.0193245	0.0173	2.03999e-06	0.7887	NA	0.187	9385	NA	1e-05
genus.Prevotella9.id.11183	PGC consortium	rs7976209	T	C	-0.0870786	-0.000700245	0.0197951	0.0195	7.28343e-06	0.9701	NA	0.141	10263	NA	1e-05
genus.Prevotella9.id.11183	PGC consortium	rs9428102	A	G	-0.0778845	-0.00180162	0.0176068	0.0162	4.61734e-06	0.9098	NA	0.222	10264	NA	1e-05
genus.RikenellaceaeRC9gutgroup.id.11191	PGC consortium	rs11597218	T	C	0.113569	-0.00859685	0.0251645	0.0139	5.63193e-06	0.5338	NA	0.424	3320	NA	1e-05
genus.RikenellaceaeRC9gutgroup.id.11191	PGC consortium	rs12501673	A	G	0.116395	0.0332026	0.0262253	0.0148	6.28983e-06	0.02515	NA	0.339	3334	NA	1e-05
genus.RikenellaceaeRC9gutgroup.id.11191	PGC consortium	rs13223944	T	C	-0.117416	-0.0248974	0.0265523	0.0154	8.89396e-06	0.1056	NA	0.317	3220	NA	1e-05
genus.RikenellaceaeRC9gutgroup.id.11191	PGC consortium	rs17032291	T	C	-0.169579	-0.0128016	0.0368251	0.0246	6.61004e-06	0.6033	NA	0.148	3206	NA	1e-05
genus.RikenellaceaeRC9gutgroup.id.11191	PGC consortium	rs17582787	A	G	-0.157739	0.0133011	0.0339924	0.0185	3.55377e-06	0.4731	NA	0.156	3320	NA	1e-05
genus.RikenellaceaeRC9gutgroup.id.11191	PGC consortium	rs2074881	T	C	-0.142236	-0.0542028	0.032391	0.021	9.44772e-06	0.009964	NA	0.173	3315	NA	1e-05
genus.RikenellaceaeRC9gutgroup.id.11191	PGC consortium	rs2479314	C	T	-0.180374	-0.00899938	0.038202	0.0228	1.3158e-06	0.6929	NA	0.1	3334	NA	1e-05
genus.RikenellaceaeRC9gutgroup.id.11191	PGC consortium	rs2900503	G	T	-0.172329	0.00220242	0.0326671	0.0181	1.55282e-07	0.9012	NA	0.166	3320	NA	1e-05
genus.RikenellaceaeRC9gutgroup.id.11191	PGC consortium	rs2998141	T	C	-0.136346	-0.0272993	0.0293073	0.018	4.42373e-06	0.13	NA	0.214	3330	NA	1e-05
genus.RikenellaceaeRC9gutgroup.id.11191	PGC consortium	rs4270579	G	A	-0.118021	0.0158042	0.0271041	0.0152	5.45647e-06	0.2996	NA	0.274	3331	NA	1e-05
genus.RikenellaceaeRC9gutgroup.id.11191	PGC consortium	rs4717843	G	T	-0.119376	-0.025502	0.0260548	0.0158	4.7173e-06	0.1063	NA	0.38	3220	NA	1e-05
genus.RikenellaceaeRC9gutgroup.id.11191	PGC consortium	rs7712231	A	G	0.156284	0.00659818	0.0350462	0.0202	7.97036e-06	0.7415	NA	0.131	3334	NA	1e-05
genus.RikenellaceaeRC9gutgroup.id.11191	PGC consortium	rs80309088	G	A	0.17405	-0.012699	0.0383423	0.0201	4.55642e-06	0.5285	NA	0.129	3170	NA	1e-05
genus.RikenellaceaeRC9gutgroup.id.11191	PGC consortium	rs9887954	G	A	-0.114849	0.0221025	0.0249013	0.0144	4.80801e-06	0.1247	NA	0.387	3330	NA	1e-05
genus.Romboutsia.id.11347	PGC consortium	rs10091895	T	C	-0.0649918	-0.00110061	0.0145501	0.02	6.61596e-06	0.9556	NA	0.209	14188	NA	1e-05
genus.Romboutsia.id.11347	PGC consortium	rs11221428	T	C	-0.0726779	0.0179971	0.0158263	0.0177	6.48646e-06	0.3108	NA	0.174	14187	NA	1e-05
genus.Romboutsia.id.11347	PGC consortium	rs16843578	C	T	-0.0875276	0.0334017	0.0196779	0.0238	5.08123e-06	0.1606	NA	0.087	14186	NA	1e-05
genus.Romboutsia.id.11347	PGC consortium	rs34302036	A	G	0.0550261	-0.0176956	0.0120835	0.0137	5.87667e-06	0.1952	NA	0.419	14185	NA	1e-05
genus.Romboutsia.id.11347	PGC consortium	rs61841503	G	A	0.092888	-0.0518996	0.0171454	0.019	3.99597e-08	0.00641	NA	0.154	13568	NA	1e-05
genus.Romboutsia.id.11347	PGC consortium	rs62504452	A	G	-0.0710048	0.0235017	0.0156654	0.0185	4.65831e-06	0.2043	NA	0.175	14178	NA	1e-05
genus.Romboutsia.id.11347	PGC consortium	rs75200530	T	G	-0.190644	-0.00470103	0.0421065	0.0334	5.06555e-06	0.8872	NA	0.0457	5246	NA	1e-05
genus.Romboutsia.id.11347	PGC consortium	rs77702691	A	G	-0.094406	0.00939572	0.0208544	0.0227	7.36973e-06	0.6767	NA	0.107	12487	NA	1e-05
genus.Romboutsia.id.11347	PGC consortium	rs9389266	T	G	0.0722815	-0.0138961	0.0162353	0.0189	9.38461e-06	0.4623	NA	0.152	14187	NA	1e-05
genus.Romboutsia.id.11347	PGC consortium	rs9567264	C	T	0.0580018	0.00729656	0.0127495	0.0147	5.75689e-06	0.6205	NA	0.307	14180	NA	1e-05
genus.Roseburia.id.2012	PGC consortium	rs12740451	T	C	0.0697527	-0.00959589	0.0153607	0.0206	7.34264e-06	0.6417	NA	0.145	17837	NA	1e-05
genus.Roseburia.id.2012	PGC consortium	rs147990086	A	G	-0.0578936	0.0251998	0.01324	0.0161	8.92942e-06	0.1161	NA	0.225	17840	NA	1e-05
genus.Roseburia.id.2012	PGC consortium	rs2160994	T	C	0.0550687	-0.0146975	0.0112481	0.0141	9.6985e-07	0.2961	NA	0.367	17444	NA	1e-05
genus.Roseburia.id.2012	PGC consortium	rs2943022	T	C	0.0493786	-0.00729656	0.0106763	0.0137	4.11408e-06	0.5933	NA	0.455	17854	NA	1e-05
genus.Roseburia.id.2012	PGC consortium	rs302266	T	C	-0.0777312	0.0182033	0.0172985	0.0229	8.12587e-06	0.4262	NA	0.103	17056	NA	1e-05
genus.Roseburia.id.2012	PGC consortium	rs329182	T	C	0.0690327	-0.0494004	0.0152884	0.0197	5.90142e-06	0.01193	NA	0.14	17854	NA	1e-05
genus.Roseburia.id.2012	PGC consortium	rs57466170	C	T	0.0741405	-0.0162965	0.0171601	0.0229	8.30102e-06	0.4754	NA	0.105	17333	NA	1e-05
genus.Roseburia.id.2012	PGC consortium	rs6445851	G	A	-0.0497336	0.00429923	0.0108158	0.0138	3.52721e-06	0.7563	NA	0.402	17851	NA	1e-05
genus.Roseburia.id.2012	PGC consortium	rs6930661	C	T	-0.0961587	0.000700245	0.0204975	0.0269	2.47942e-06	0.9778	NA	0.071	16945	NA	1e-05
genus.Roseburia.id.2012	PGC consortium	rs75326254	C	T	-0.104628	0.0396976	0.0230897	0.0285	7.50204e-06	0.1633	NA	0.062	15893	NA	1e-05
genus.Roseburia.id.2012	PGC consortium	rs78753150	A	C	0.0968739	-0.011597	0.0214067	0.028	9.98312e-06	0.6783	NA	0.0618	16303	NA	1e-05
genus.Roseburia.id.2012	PGC consortium	rs9300744	C	T	-0.0588452	0.000100005	0.0126228	0.0162	4.75118e-06	0.9954	NA	0.227	17854	NA	1e-05
genus.Ruminiclostridium5.id.11355	PGC consortium	rs10827477	A	G	-0.0547387	0.00919757	0.0115163	0.0144	2.19177e-06	0.524	NA	0.334	17391	NA	1e-05
genus.Ruminiclostridium5.id.11355	PGC consortium	rs113753996	T	C	0.0820689	-0.0356997	0.0174463	0.0218	3.98895e-06	0.1019	NA	0.106	16680	NA	1e-05
genus.Ruminiclostridium5.id.11355	PGC consortium	rs1223978	T	C	0.0484169	0.00649884	0.0108254	0.0145	8.16186e-06	0.6548	NA	0.427	17381	NA	1e-05
genus.Ruminiclostridium5.id.11355	PGC consortium	rs1492620	T	C	-0.0830505	-0.004902	0.0180073	0.0237	3.52577e-06	0.8354	NA	0.092	17397	NA	1e-05
genus.Ruminiclostridium5.id.11355	PGC consortium	rs2482038	C	A	0.0518991	0.0207028	0.0108777	0.0137	1.70314e-06	0.1319	NA	0.405	17396	NA	1e-05
genus.Ruminiclostridium5.id.11355	PGC consortium	rs2791343	T	C	0.051717	-0.00700447	0.0113369	0.0142	5.53959e-06	0.6198	NA	0.349	17392	NA	1e-05
genus.Ruminiclostridium5.id.11355	PGC consortium	rs2833828	G	A	0.0489617	-0.0205964	0.0108702	0.0136	6.81651e-06	0.1304	NA	0.423	17397	NA	1e-05
genus.Ruminiclostridium5.id.11355	PGC consortium	rs4955951	A	G	-0.0713749	-0.0259026	0.0165826	0.0214	9.95519e-06	0.2264	NA	0.113	17397	NA	1e-05
genus.Ruminiclostridium5.id.11355	PGC consortium	rs79968837	A	G	-0.0950311	-0.00559563	0.0193507	0.0249	1.14623e-06	0.8208	NA	0.0835	16602	NA	1e-05
genus.Ruminiclostridium6.id.11356	PGC consortium	rs11992182	A	C	0.0625299	-0.00619918	0.0137876	0.015	4.64839e-06	0.6799	NA	0.277	13381	NA	1e-05
genus.Ruminiclostridium6.id.11356	PGC consortium	rs2548459	C	T	0.0554866	-0.0394034	0.0122755	0.0137	6.40206e-06	0.004155	NA	0.487	13377	NA	1e-05
genus.Ruminiclostridium6.id.11356	PGC consortium	rs35362464	C	A	0.0720077	-0.00529595	0.0165387	0.0179	8.99138e-06	0.7679	NA	0.173	13308	NA	1e-05
genus.Ruminiclostridium6.id.11356	PGC consortium	rs61060922	T	G	0.15913	-0.0164953	0.0322283	0.0322	1.08647e-06	0.6071	NA	0.0481	8955	NA	1e-05
genus.Ruminiclostridium6.id.11356	PGC consortium	rs663262	T	C	-0.13498	0.0444952	0.0310715	0.0321	3.39417e-06	0.1655	NA	0.0466	7876	NA	1e-05
genus.Ruminiclostridium6.id.11356	PGC consortium	rs67479537	T	C	0.118994	-0.00790113	0.026487	0.0299	9.302e-06	0.7903	NA	0.0628	11613	NA	1e-05
genus.Ruminiclostridium6.id.11356	PGC consortium	rs72991535	T	G	0.135604	0.0281014	0.0295174	0.029	4.95367e-06	0.3332	NA	0.0655	9642	NA	1e-05
genus.Ruminiclostridium6.id.11356	PGC consortium	rs73176030	T	C	0.058665	-0.017604	0.013208	0.0145	7.28883e-06	0.2248	NA	0.339	13378	NA	1e-05
genus.Ruminiclostridium6.id.11356	PGC consortium	rs77193512	A	G	0.0736533	-0.0199986	0.0153163	0.0174	1.29587e-06	0.2503	NA	0.2	13380	NA	1e-05
genus.Ruminiclostridium6.id.11356	PGC consortium	rs79968172	G	A	0.11614	0.012599	0.0243083	0.0276	1.66054e-06	0.6479	NA	0.063	12802	NA	1e-05
genus.Ruminiclostridium6.id.11356	PGC consortium	rs9555756	A	C	-0.0804138	-0.0802994	0.0176692	0.0197	7.10127e-06	4.46e-05	NA	0.142	13369	NA	1e-05
genus.Ruminiclostridium9.id.11357	PGC consortium	rs115044523	G	A	-0.0980026	0.0192032	0.0202616	0.0255	2.37202e-06	0.45	NA	0.08	16107	NA	1e-05
genus.Ruminiclostridium9.id.11357	PGC consortium	rs12040548	G	T	0.0570422	0.0122042	0.0122359	0.016	3.14872e-06	0.4467	NA	0.256	16721	NA	1e-05
genus.Ruminiclostridium9.id.11357	PGC consortium	rs2615052	T	G	0.0577608	0.00630011	0.0120578	0.0151	1.74829e-06	0.677	NA	0.286	16717	NA	1e-05
genus.Ruminiclostridium9.id.11357	PGC consortium	rs6082461	A	C	0.0586425	-0.00359646	0.0131004	0.0167	4.86594e-06	0.8308	NA	0.214	16650	NA	1e-05
genus.Ruminiclostridium9.id.11357	PGC consortium	rs7137760	C	T	0.050797	0.017604	0.0112182	0.0137	7.06911e-06	0.1985	NA	0.403	16722	NA	1e-05
genus.Ruminiclostridium9.id.11357	PGC consortium	rs74303178	T	C	0.0532742	-0.00979784	0.0119274	0.0153	7.91566e-06	0.5211	NA	0.285	16706	NA	1e-05
genus.Ruminiclostridium9.id.11357	PGC consortium	rs78191726	T	C	0.0944998	0.00840458	0.0210206	0.0262	7.58287e-06	0.7474	NA	0.0744	16039	NA	1e-05
genus.Ruminiclostridium9.id.11357	PGC consortium	rs918449	A	G	-0.0950908	0.018596	0.0197177	0.0262	2.55994e-06	0.4784	NA	0.0714	16725	NA	1e-05
genus.Ruminiclostridium9.id.11357	PGC consortium	rs9522712	T	C	0.0699728	-0.0101008	0.0154939	0.0188	4.65962e-06	0.5905	NA	0.154	16725	NA	1e-05
genus.Ruminiclostridium9.id.11357	PGC consortium	rs9809789	C	T	-0.0717454	0.0309954	0.0159673	0.0202	8.71968e-06	0.1259	NA	0.138	16025	NA	1e-05
genus.RuminococcaceaeNK4A214group.id.11358	PGC consortium	rs10178772	G	T	0.0714394	-0.00079968	0.0162124	0.0209	7.72441e-06	0.9681	NA	0.131	15268	NA	1e-05
genus.RuminococcaceaeNK4A214group.id.11358	PGC consortium	rs12642039	T	C	-0.0553003	-0.00820356	0.0119397	0.0143	3.43005e-06	0.5655	NA	0.352	15276	NA	1e-05
genus.RuminococcaceaeNK4A214group.id.11358	PGC consortium	rs12731	A	G	-0.0527684	-0.00889948	0.0115053	0.0136	4.87237e-06	0.5103	NA	0.445	15288	NA	1e-05
genus.RuminococcaceaeNK4A214group.id.11358	PGC consortium	rs13087692	T	G	0.0574623	-0.00889948	0.012594	0.0146	8.69224e-06	0.5418	NA	0.306	15288	NA	1e-05
genus.RuminococcaceaeNK4A214group.id.11358	PGC consortium	rs136761	G	A	-0.0587521	-0.00149888	0.0119155	0.0145	8.15195e-07	0.9185	NA	0.384	14822	NA	1e-05
genus.RuminococcaceaeNK4A214group.id.11358	PGC consortium	rs147475196	A	G	-0.133769	0.0642041	0.0295196	0.0289	4.72496e-06	0.02625	NA	0.0734	9917	NA	1e-05
genus.RuminococcaceaeNK4A214group.id.11358	PGC consortium	rs35559912	T	C	-0.0925071	0.00330453	0.0203674	0.0252	4.89023e-06	0.8966	NA	0.0899	13976	NA	1e-05
genus.RuminococcaceaeNK4A214group.id.11358	PGC consortium	rs4814689	C	T	-0.1083	-0.00539542	0.0230708	0.0277	4.5519e-06	0.8452	NA	0.067	14009	NA	1e-05
genus.RuminococcaceaeNK4A214group.id.11358	PGC consortium	rs62027366	T	C	0.0615389	0.0100988	0.0137612	0.0183	6.58456e-06	0.5815	NA	0.225	14822	NA	1e-05
genus.RuminococcaceaeNK4A214group.id.11358	PGC consortium	rs6681678	C	T	-0.100174	0.00879859	0.024	0.0309	9.04931e-06	0.7756	NA	0.051	13031	NA	1e-05
genus.RuminococcaceaeNK4A214group.id.11358	PGC consortium	rs7573569	T	C	0.107739	-0.0267958	0.0233638	0.0303	3.23139e-06	0.3764	NA	0.0551	14822	NA	1e-05
genus.RuminococcaceaeUCG002.id.11360	PGC consortium	rs10916131	C	T	-0.069333	-0.0172012	0.0146753	0.0184	2.87497e-06	0.3484	NA	0.165	17097	NA	1e-05
genus.RuminococcaceaeUCG002.id.11360	PGC consortium	rs10927423	C	A	-0.0713617	0.0428971	0.0147712	0.0186	8.49518e-07	0.02094	NA	0.158	17096	NA	1e-05
genus.RuminococcaceaeUCG002.id.11360	PGC consortium	rs10964441	G	A	-0.14906	-0.0336959	0.034486	0.0339	7.45116e-06	0.3205	NA	0.044	5346	NA	1e-05
genus.RuminococcaceaeUCG002.id.11360	PGC consortium	rs113147300	A	G	-0.075842	-0.0192032	0.0164562	0.0201	7.6914e-06	0.3377	NA	0.136	16370	NA	1e-05
genus.RuminococcaceaeUCG002.id.11360	PGC consortium	rs11607472	A	G	-0.0780229	-0.013298	0.0176325	0.0216	7.18671e-06	0.5375	NA	0.114	16282	NA	1e-05
genus.RuminococcaceaeUCG002.id.11360	PGC consortium	rs11750293	G	T	-0.0578304	0.048004	0.0120512	0.0153	1.76136e-06	0.00165	NA	0.281	17094	NA	1e-05
genus.RuminococcaceaeUCG002.id.11360	PGC consortium	rs12463378	A	G	-0.0522061	0.00580313	0.0112086	0.0152	2.95523e-06	0.7042	NA	0.368	16994	NA	1e-05
genus.RuminococcaceaeUCG002.id.11360	PGC consortium	rs15256	C	T	0.0732376	0.0346018	0.016834	0.0224	9.45659e-06	0.122	NA	0.098	17095	NA	1e-05
genus.RuminococcaceaeUCG002.id.11360	PGC consortium	rs2073705	T	C	-0.0555731	-0.0217038	0.0125241	0.0157	6.64057e-06	0.1684	NA	0.25	17090	NA	1e-05
genus.RuminococcaceaeUCG002.id.11360	PGC consortium	rs56030423	G	A	-0.0982874	-0.0247024	0.0216344	0.0254	6.30385e-06	0.3301	NA	0.082	14937	NA	1e-05
genus.RuminococcaceaeUCG002.id.11360	PGC consortium	rs57079348	T	G	-0.076573	0.0189984	0.0172819	0.0215	7.21822e-06	0.3764	NA	0.11	16372	NA	1e-05
genus.RuminococcaceaeUCG002.id.11360	PGC consortium	rs6542556	A	G	0.050974	-0.019295	0.011406	0.0141	7.86123e-06	0.1708	NA	0.355	17094	NA	1e-05
genus.RuminococcaceaeUCG002.id.11360	PGC consortium	rs6793778	C	T	-0.0558706	-0.0146029	0.0125258	0.0159	9.81289e-06	0.3612	NA	0.242	17094	NA	1e-05
genus.RuminococcaceaeUCG002.id.11360	PGC consortium	rs7120052	A	C	0.0624796	0.0226026	0.0135523	0.0176	1.96895e-06	0.1978	NA	0.178	17097	NA	1e-05
genus.RuminococcaceaeUCG002.id.11360	PGC consortium	rs7155595	C	A	0.0569929	0.0216016	0.0116986	0.0148	1.14931e-06	0.1422	NA	0.328	17084	NA	1e-05
genus.RuminococcaceaeUCG002.id.11360	PGC consortium	rs7249614	A	G	-0.0492778	0.0203025	0.0110807	0.015	9.07376e-06	0.1765	NA	0.415	16651	NA	1e-05
genus.RuminococcaceaeUCG002.id.11360	PGC consortium	rs7342369	C	A	-0.0527803	0.0262002	0.0116023	0.017	5.66121e-06	0.1238	NA	0.333	16651	NA	1e-05
genus.RuminococcaceaeUCG002.id.11360	PGC consortium	rs76847269	A	G	0.163508	-0.0037972	0.0356151	0.033	5.1719e-06	0.909	NA	0.0471	7654	NA	1e-05
genus.RuminococcaceaeUCG002.id.11360	PGC consortium	rs77564310	A	C	-0.0713093	-0.0227979	0.0140855	0.0173	3.28614e-07	0.1887	NA	0.196	17000	NA	1e-05
genus.RuminococcaceaeUCG002.id.11360	PGC consortium	rs79016051	C	T	-0.0887747	-0.0164047	0.0189424	0.0256	2.33742e-06	0.5202	NA	0.092	16937	NA	1e-05
genus.RuminococcaceaeUCG002.id.11360	PGC consortium	rs882348	A	G	-0.0799946	-0.0680968	0.0178618	0.0245	5.44852e-06	0.005373	NA	0.103	17097	NA	1e-05
genus.RuminococcaceaeUCG003.id.11361	PGC consortium	rs10490280	C	T	-0.0672094	-0.00149888	0.0143309	0.0172	4.15551e-06	0.9289	NA	0.221	14004	NA	1e-05
genus.RuminococcaceaeUCG003.id.11361	PGC consortium	rs11243416	T	C	-0.0925653	0.036303	0.0191203	0.0231	1.66882e-06	0.1171	NA	0.103	14004	NA	1e-05
genus.RuminococcaceaeUCG003.id.11361	PGC consortium	rs11613919	G	T	0.0727604	0.00160128	0.0155716	0.0184	1.62509e-06	0.9299	NA	0.165	14309	NA	1e-05
genus.RuminococcaceaeUCG003.id.11361	PGC consortium	rs16959793	A	C	-0.062527	0.00449986	0.0131259	0.0154	2.21709e-06	0.7684	NA	0.274	14412	NA	1e-05
genus.RuminococcaceaeUCG003.id.11361	PGC consortium	rs2523124	T	C	-0.0546625	-0.002002	0.0120823	0.014	5.7837e-06	0.8876	NA	0.379	14409	NA	1e-05
genus.RuminococcaceaeUCG003.id.11361	PGC consortium	rs3013089	G	A	-0.0551473	0.0328022	0.0120346	0.014	4.38133e-06	0.01911	NA	0.4	14408	NA	1e-05
genus.RuminococcaceaeUCG003.id.11361	PGC consortium	rs4452755	A	C	-0.0634463	0.0269048	0.0134741	0.015	3.29335e-06	0.0731	NA	0.283	14406	NA	1e-05
genus.RuminococcaceaeUCG003.id.11361	PGC consortium	rs4532474	G	A	0.0769231	-0.026603	0.017045	0.0207	4.82127e-06	0.1998	NA	0.136	14412	NA	1e-05
genus.RuminococcaceaeUCG003.id.11361	PGC consortium	rs646327	G	A	0.0586696	-0.0394034	0.0118369	0.0137	7.8318e-07	0.004171	NA	0.487	14406	NA	1e-05
genus.RuminococcaceaeUCG003.id.11361	PGC consortium	rs67401159	G	A	-0.105522	0.0263029	0.0223321	0.0274	3.96606e-06	0.3365	NA	0.079	13329	NA	1e-05
genus.RuminococcaceaeUCG003.id.11361	PGC consortium	rs6759615	A	G	0.102523	0.0323026	0.0200204	0.0255	7.86224e-07	0.2049	NA	0.0777	14410	NA	1e-05
genus.RuminococcaceaeUCG003.id.11361	PGC consortium	rs73341549	T	C	-0.169857	-0.0475005	0.0318768	0.0319	1.50953e-07	0.137	NA	0.0502	6744	NA	1e-05
genus.RuminococcaceaeUCG003.id.11361	PGC consortium	rs78720113	A	G	-0.115348	0.0178989	0.0249601	0.0336	7.59261e-06	0.5946	NA	0.0694	13078	NA	1e-05
genus.RuminococcaceaeUCG004.id.11362	PGC consortium	rs10976229	T	G	0.095976	-0.027402	0.0214554	0.0193	7.04477e-06	0.155	NA	0.142	9116	NA	1e-05
genus.RuminococcaceaeUCG004.id.11362	PGC consortium	rs11961899	G	A	-0.0707825	0.00040008	0.0161381	0.015	9.1802e-06	0.9789	NA	0.297	9501	NA	1e-05
genus.RuminococcaceaeUCG004.id.11362	PGC consortium	rs12125734	G	T	0.133972	-0.00840458	0.0257417	0.0232	2.09428e-07	0.7159	NA	0.095	8938	NA	1e-05
genus.RuminococcaceaeUCG004.id.11362	PGC consortium	rs12129927	A	G	0.0914791	0.00350385	0.0193753	0.0172	2.6076e-06	0.8409	NA	0.181	9115	NA	1e-05
genus.RuminococcaceaeUCG004.id.11362	PGC consortium	rs2248146	T	C	0.0689452	0.0223973	0.0153649	0.0144	8.20001e-06	0.1197	NA	0.328	9502	NA	1e-05
genus.RuminococcaceaeUCG004.id.11362	PGC consortium	rs3800154	A	C	-0.0797959	0.0103958	0.0177639	0.0169	6.11581e-06	0.5375	NA	0.206	9406	NA	1e-05
genus.RuminococcaceaeUCG004.id.11362	PGC consortium	rs511258	G	A	-0.0757474	-0.025502	0.0162475	0.0154	4.52052e-06	0.09717	NA	0.274	9500	NA	1e-05
genus.RuminococcaceaeUCG004.id.11362	PGC consortium	rs550351	A	C	0.078587	-0.037297	0.018003	0.0139	9.43128e-06	0.007153	NA	0.476	9498	NA	1e-05
genus.RuminococcaceaeUCG004.id.11362	PGC consortium	rs6769553	A	G	0.0849743	-0.00859685	0.0157451	0.0147	7.91068e-08	0.5581	NA	0.302	9501	NA	1e-05
genus.RuminococcaceaeUCG004.id.11362	PGC consortium	rs7569771	A	G	-0.075914	0.0141987	0.0170308	0.0172	8.11964e-06	0.4089	NA	0.218	9502	NA	1e-05
genus.RuminococcaceaeUCG004.id.11362	PGC consortium	rs9818949	G	T	0.0859927	0.0124978	0.0188671	0.0192	5.38832e-06	0.5147	NA	0.188	9116	NA	1e-05
genus.RuminococcaceaeUCG005.id.11363	PGC consortium	rs10873449	T	C	0.0654843	0.0071047	0.0143973	0.0177	4.11169e-06	0.6895	NA	0.174	16098	NA	1e-05
genus.RuminococcaceaeUCG005.id.11363	PGC consortium	rs10937802	G	A	0.0755811	-0.0141987	0.0168226	0.0218	8.17353e-06	0.5139	NA	0.128	15821	NA	1e-05
genus.RuminococcaceaeUCG005.id.11363	PGC consortium	rs10950694	T	C	0.0577628	-0.00020002	0.011412	0.0143	4.298e-07	0.9882	NA	0.395	15821	NA	1e-05
genus.RuminococcaceaeUCG005.id.11363	PGC consortium	rs114279581	A	G	-0.146604	0.0645979	0.0316034	0.0306	3.21853e-06	0.0347	NA	0.0519	8465	NA	1e-05
genus.RuminococcaceaeUCG005.id.11363	PGC consortium	rs12288512	A	G	0.066635	0.0389034	0.0144356	0.0169	3.10278e-06	0.02161	NA	0.203	15473	NA	1e-05
genus.RuminococcaceaeUCG005.id.11363	PGC consortium	rs12458218	T	C	0.0677322	0.0150955	0.0144525	0.0179	2.41027e-06	0.3969	NA	0.178	16099	NA	1e-05
genus.RuminococcaceaeUCG005.id.11363	PGC consortium	rs2893871	G	A	-0.073644	0.0322959	0.015548	0.0203	3.53845e-06	0.1127	NA	0.135	16103	NA	1e-05
genus.RuminococcaceaeUCG005.id.11363	PGC consortium	rs34781347	G	A	0.188685	-0.0077995	0.0386484	0.0299	6.04728e-07	0.7941	NA	0.065	6061	NA	1e-05
genus.RuminococcaceaeUCG005.id.11363	PGC consortium	rs72776570	C	A	0.087067	-0.0318959	0.0197179	0.0225	5.35716e-06	0.1564	NA	0.103	15376	NA	1e-05
genus.RuminococcaceaeUCG005.id.11363	PGC consortium	rs7449320	C	A	0.0599163	0.000300045	0.0130836	0.0164	4.80776e-06	0.9869	NA	0.228	16095	NA	1e-05
genus.RuminococcaceaeUCG005.id.11363	PGC consortium	rs7555878	A	G	0.0586677	0.0118001	0.0125277	0.0156	2.81022e-06	0.4484	NA	0.257	16100	NA	1e-05
genus.RuminococcaceaeUCG005.id.11363	PGC consortium	rs7586445	G	A	0.0782349	0.0182964	0.0176458	0.0202	8.8145e-06	0.3652	NA	0.129	15099	NA	1e-05
genus.RuminococcaceaeUCG009.id.11366	PGC consortium	rs138460696	A	G	0.139274	0.0125015	0.0315794	0.0295	9.80841e-06	0.671	NA	0.0891	6865	NA	1e-05
genus.RuminococcaceaeUCG009.id.11366	PGC consortium	rs1550196	G	A	0.130842	-0.00580313	0.0262478	0.0227	1.13288e-06	0.7993	NA	0.112	7389	NA	1e-05
genus.RuminococcaceaeUCG009.id.11366	PGC consortium	rs2058609	A	G	0.0816464	0.00129916	0.017472	0.0145	3.12485e-06	0.9295	NA	0.336	7510	NA	1e-05
genus.RuminococcaceaeUCG009.id.11366	PGC consortium	rs2192926	A	G	-0.089048	0.00529595	0.0192989	0.0159	4.87746e-06	0.7385	NA	0.233	7511	NA	1e-05
genus.RuminococcaceaeUCG009.id.11366	PGC consortium	rs4079028	C	T	0.0915623	0.0037972	0.019936	0.0164	3.28244e-06	0.8156	NA	0.222	7480	NA	1e-05
genus.RuminococcaceaeUCG009.id.11366	PGC consortium	rs4708333	T	G	-0.084033	0.00600195	0.0174757	0.0146	1.56246e-06	0.6805	NA	0.326	7511	NA	1e-05
genus.RuminococcaceaeUCG009.id.11366	PGC consortium	rs6952765	G	A	0.0732099	-0.00649884	0.0166777	0.0138	8.13062e-06	0.6396	NA	0.446	7511	NA	1e-05
genus.RuminococcaceaeUCG009.id.11366	PGC consortium	rs78410648	A	G	0.120989	-0.0277001	0.0277317	0.0236	9.67203e-06	0.2412	NA	0.0916	7510	NA	1e-05
genus.RuminococcaceaeUCG009.id.11366	PGC consortium	rs9558661	T	C	-0.0897823	-0.010505	0.0200739	0.0179	7.00847e-06	0.5582	NA	0.2	7480	NA	1e-05
genus.RuminococcaceaeUCG010.id.11367	PGC consortium	rs12597105	G	A	0.0670855	-0.017496	0.0144415	0.016	4.873e-06	0.2748	NA	0.256	12415	NA	1e-05
genus.RuminococcaceaeUCG010.id.11367	PGC consortium	rs2820282	A	C	-0.0592304	-0.00800193	0.0125917	0.0149	2.85385e-06	0.5929	NA	0.46	12865	NA	1e-05
genus.RuminococcaceaeUCG010.id.11367	PGC consortium	rs682403	A	G	-0.0588161	0.0077995	0.0124671	0.0135	2.36537e-06	0.5632	NA	0.496	12864	NA	1e-05
genus.RuminococcaceaeUCG010.id.11367	PGC consortium	rs6958419	C	T	-0.0585718	0.0263029	0.0124994	0.0135	2.84162e-06	0.052	NA	0.469	12870	NA	1e-05
genus.RuminococcaceaeUCG010.id.11367	PGC consortium	rs7441445	C	T	-0.05695	-0.0226026	0.0126502	0.0142	6.80187e-06	0.1118	NA	0.416	12852	NA	1e-05
genus.RuminococcaceaeUCG011.id.11368	PGC consortium	rs10274562	C	T	0.110917	0.00820356	0.0244556	0.0142	6.49607e-06	0.5646	NA	0.355	3632	NA	1e-05
genus.RuminococcaceaeUCG011.id.11368	PGC consortium	rs12636310	G	A	0.132725	0.00709511	0.0282037	0.0165	2.81235e-06	0.6645	NA	0.213	3632	NA	1e-05
genus.RuminococcaceaeUCG011.id.11368	PGC consortium	rs12724320	C	T	-0.120881	-0.00539542	0.0249229	0.0143	1.51986e-06	0.707	NA	0.325	3632	NA	1e-05
genus.RuminococcaceaeUCG011.id.11368	PGC consortium	rs1416041	A	C	-0.182339	0.0288984	0.0339898	0.0197	7.04419e-08	0.1426	NA	0.133	3632	NA	1e-05
genus.RuminococcaceaeUCG011.id.11368	PGC consortium	rs2729556	C	T	-0.109097	0.00700447	0.0233699	0.0147	3.18679e-06	0.6359	NA	0.494	3632	NA	1e-05
genus.RuminococcaceaeUCG011.id.11368	PGC consortium	rs4490371	T	C	-0.111816	0.0160997	0.0248963	0.0141	7.74624e-06	0.2536	NA	0.354	3610	NA	1e-05
genus.RuminococcaceaeUCG011.id.11368	PGC consortium	rs55701287	T	C	0.169098	-0.00879859	0.0374882	0.022	7.07825e-06	0.6889	NA	0.105	3632	NA	1e-05
genus.RuminococcaceaeUCG011.id.11368	PGC consortium	rs79113084	C	T	-0.152166	-0.0124028	0.0317519	0.0212	2.06123e-06	0.5573	NA	0.155	3610	NA	1e-05
genus.RuminococcaceaeUCG011.id.11368	PGC consortium	rs9729514	A	G	0.184934	-0.0208049	0.0394616	0.0244	2.36769e-06	0.3938	NA	0.0858	3632	NA	1e-05
genus.RuminococcaceaeUCG013.id.11370	PGC consortium	rs12189346	G	A	0.0684961	0.0117993	0.014558	0.021	1.67955e-06	0.5723	NA	0.168	16470	NA	1e-05
genus.RuminococcaceaeUCG013.id.11370	PGC consortium	rs12336782	T	C	-0.0856047	-0.0235041	0.0189311	0.0258	8.60305e-06	0.3617	NA	0.091	16772	NA	1e-05
genus.RuminococcaceaeUCG013.id.11370	PGC consortium	rs12485353	G	A	-0.0607903	0.00569619	0.0130847	0.0168	4.19379e-06	0.7355	NA	0.221	16771	NA	1e-05
genus.RuminococcaceaeUCG013.id.11370	PGC consortium	rs12781711	C	T	-0.0656129	0.00660174	0.0117477	0.0142	2.55301e-08	0.6425	NA	0.344	16772	NA	1e-05
genus.RuminococcaceaeUCG013.id.11370	PGC consortium	rs16918863	A	C	0.111491	0.0746992	0.0240157	0.0304	4.15503e-06	0.01388	NA	0.0538	12643	NA	1e-05
genus.RuminococcaceaeUCG013.id.11370	PGC consortium	rs2730183	G	A	-0.0488692	0.00230265	0.0109907	0.0135	8.43787e-06	0.864	NA	0.464	16772	NA	1e-05
genus.RuminococcaceaeUCG013.id.11370	PGC consortium	rs4385846	G	T	0.0598404	-0.00249688	0.0131807	0.0158	6.46209e-06	0.8749	NA	0.237	16772	NA	1e-05
genus.RuminococcaceaeUCG013.id.11370	PGC consortium	rs75088940	T	C	-0.0942968	-0.0527048	0.0200713	0.0245	2.55399e-06	0.03162	NA	0.0963	15638	NA	1e-05
genus.RuminococcaceaeUCG013.id.11370	PGC consortium	rs76973485	G	T	0.194976	-9.9995e-05	0.0418213	0.0319	3.3498e-06	0.997	NA	0.05	5299	NA	1e-05
genus.RuminococcaceaeUCG013.id.11370	PGC consortium	rs7784330	G	A	-0.0498329	-0.0263011	0.0112066	0.0139	8.1626e-06	0.05868	NA	0.384	16770	NA	1e-05
genus.RuminococcaceaeUCG013.id.11370	PGC consortium	rs9313055	T	C	0.105087	-0.00719583	0.023446	0.0302	9.54713e-06	0.812	NA	0.0556	15764	NA	1e-05
genus.RuminococcaceaeUCG014.id.11371	PGC consortium	rs10495392	C	T	-0.082486	0.00190181	0.0187194	0.0218	9.96329e-06	0.9323	NA	0.115	13902	NA	1e-05
genus.RuminococcaceaeUCG014.id.11371	PGC consortium	rs10791168	A	G	-0.0664624	-0.0391047	0.0150069	0.0211	9.76182e-06	0.06401	NA	0.18	14403	NA	1e-05
genus.RuminococcaceaeUCG014.id.11371	PGC consortium	rs115777838	T	C	-0.18835	0.0577971	0.0386643	0.0319	4.62331e-07	0.06977	NA	0.0552	5674	NA	1e-05
genus.RuminococcaceaeUCG014.id.11371	PGC consortium	rs12638134	T	G	0.0582548	0.00730327	0.0119657	0.0136	1.21144e-06	0.59	NA	0.423	14403	NA	1e-05
genus.RuminococcaceaeUCG014.id.11371	PGC consortium	rs142598371	T	C	-0.0567671	0.00939572	0.0129033	0.015	9.84942e-06	0.5296	NA	0.29	14331	NA	1e-05
genus.RuminococcaceaeUCG014.id.11371	PGC consortium	rs34402072	C	T	-0.0688023	0.0313978	0.0156083	0.0189	9.80426e-06	0.09758	NA	0.175	13863	NA	1e-05
genus.RuminococcaceaeUCG014.id.11371	PGC consortium	rs72809222	T	C	0.0671775	0.00299551	0.0139838	0.0156	2.41191e-06	0.85	NA	0.255	13922	NA	1e-05
genus.RuminococcaceaeUCG014.id.11371	PGC consortium	rs73186226	G	A	-0.0993852	0.0296039	0.0216819	0.0244	6.71749e-06	0.2256	NA	0.082	13760	NA	1e-05
genus.RuminococcaceaeUCG014.id.11371	PGC consortium	rs853612	A	G	-0.0528257	0.0213994	0.0119367	0.0136	9.75451e-06	0.1158	NA	0.416	14403	NA	1e-05
genus.RuminococcaceaeUCG014.id.11371	PGC consortium	rs995642	C	T	0.060048	0.0227979	0.0126417	0.0147	1.90222e-06	0.12	NA	0.295	14402	NA	1e-05
genus.Ruminococcus1.id.11373	PGC consortium	rs10167839	A	G	0.0519509	-0.0138048	0.0116306	0.0145	8.09254e-06	0.3383	NA	0.323	16605	NA	1e-05
genus.Ruminococcus1.id.11373	PGC consortium	rs11783695	G	T	-0.0734114	-0.0239021	0.0161398	0.0213	4.72679e-06	0.2616	NA	0.136	16606	NA	1e-05
genus.Ruminococcus1.id.11373	PGC consortium	rs6105066	T	C	-0.0607052	0.000299955	0.013425	0.0188	5.05914e-06	0.9883	NA	0.234	16049	NA	1e-05
genus.Ruminococcus1.id.11373	PGC consortium	rs6493760	C	T	0.0535262	-0.0141001	0.0115885	0.0157	3.38363e-06	0.3677	NA	0.379	16126	NA	1e-05
genus.Ruminococcus1.id.11373	PGC consortium	rs7117576	A	G	0.0829505	-0.0242005	0.0170891	0.0246	6.47979e-07	0.3248	NA	0.112	16606	NA	1e-05
genus.Ruminococcus1.id.11373	PGC consortium	rs7583465	C	T	0.0527654	0.0262002	0.0112619	0.0147	2.55613e-06	0.07417	NA	0.389	16588	NA	1e-05
genus.Ruminococcus1.id.11373	PGC consortium	rs78572139	G	A	0.125038	-0.023404	0.0279411	0.0304	5.23105e-06	0.44	NA	0.055	11667	NA	1e-05
genus.Ruminococcus1.id.11373	PGC consortium	rs78613526	G	A	0.167497	0.0430954	0.0367639	0.0353	5.11425e-06	0.2217	NA	0.049	7266	NA	1e-05
genus.Ruminococcus2.id.11374	PGC consortium	rs12406309	A	C	-0.063193	0.0332026	0.0142275	0.0178	9.78953e-06	0.06144	NA	0.196	15339	NA	1e-05
genus.Ruminococcus2.id.11374	PGC consortium	rs12986628	C	T	0.0665937	-0.0036035	0.0140168	0.017	2.14202e-06	0.8325	NA	0.227	14714	NA	1e-05
genus.Ruminococcus2.id.11374	PGC consortium	rs2368224	T	G	0.199648	-0.00540458	0.0438453	0.0359	3.6293e-06	0.8795	NA	0.0363	3026	NA	1e-05
genus.Ruminococcus2.id.11374	PGC consortium	rs2846589	G	T	0.0522093	-0.00039992	0.0116382	0.0163	7.58896e-06	0.9786	NA	0.459	14924	NA	1e-05
genus.Ruminococcus2.id.11374	PGC consortium	rs2997412	A	G	-0.0568439	0.00139902	0.0122325	0.0143	4.22116e-06	0.9233	NA	0.344	15336	NA	1e-05
genus.Ruminococcus2.id.11374	PGC consortium	rs4400279	A	G	0.0546114	0.014997	0.0120077	0.0141	5.79929e-06	0.2857	NA	0.357	15333	NA	1e-05
genus.Ruminococcus2.id.11374	PGC consortium	rs4799823	C	T	0.0837001	0.00879859	0.0182263	0.0227	5.40138e-06	0.6978	NA	0.113	14650	NA	1e-05
genus.Ruminococcus2.id.11374	PGC consortium	rs55707116	C	A	0.0865521	-0.0156962	0.0189141	0.0222	8.00593e-06	0.4781	NA	0.103	15336	NA	1e-05
genus.Ruminococcus2.id.11374	PGC consortium	rs58681734	A	G	0.0723875	-0.0299027	0.0160787	0.0191	4.18175e-06	0.1179	NA	0.147	15338	NA	1e-05
genus.Ruminococcus2.id.11374	PGC consortium	rs61791565	T	C	-0.0523503	0.0028958	0.0117119	0.0141	6.78933e-06	0.8354	NA	0.408	15319	NA	1e-05
genus.Ruminococcus2.id.11374	PGC consortium	rs7635831	G	A	0.0618344	-0.00919757	0.0129031	0.0187	1.98054e-06	0.6244	NA	0.293	14924	NA	1e-05
genus.Ruminococcus2.id.11374	PGC consortium	rs7693984	G	A	-0.102822	-0.0356953	0.0235087	0.0299	9.42134e-06	0.2327	NA	0.065	14154	NA	1e-05
genus.Sellimonas.id.14369	PGC consortium	rs113379006	T	C	-0.162759	-0.00040008	0.0357025	0.0196	7.20777e-06	0.9823	NA	0.138	3154	NA	1e-05
genus.Sellimonas.id.14369	PGC consortium	rs17657328	C	T	0.114571	-0.018596	0.0253618	0.0136	8.25164e-06	0.17	NA	0.441	3154	NA	1e-05
genus.Sellimonas.id.14369	PGC consortium	rs2016057	A	C	-0.125878	0.0228959	0.0256153	0.014	1.02698e-06	0.1019	NA	0.38	3154	NA	1e-05
genus.Sellimonas.id.14369	PGC consortium	rs2187447	A	C	0.243457	0.0223973	0.0527695	0.0304	3.97806e-06	0.462	NA	0.06	3028	NA	1e-05
genus.Sellimonas.id.14369	PGC consortium	rs2371572	A	C	0.127349	-0.00609856	0.0250862	0.0137	4.46357e-07	0.6532	NA	0.521	3154	NA	1e-05
genus.Sellimonas.id.14369	PGC consortium	rs41816	A	G	0.132201	0.0134985	0.0291087	0.016	8.39372e-06	0.3972	NA	0.254	3154	NA	1e-05
genus.Sellimonas.id.14369	PGC consortium	rs487637	C	A	0.126682	0.0216016	0.028151	0.0175	7.963e-06	0.2176	NA	0.264	3154	NA	1e-05
genus.Sellimonas.id.14369	PGC consortium	rs553697	T	C	-0.153767	0.00699547	0.0339099	0.0218	6.12773e-06	0.7496	NA	0.17	3047	NA	1e-05
genus.Sellimonas.id.14369	PGC consortium	rs56203279	T	C	-0.124045	0.00950469	0.0269115	0.0148	3.71999e-06	0.5205	NA	0.311	3154	NA	1e-05
genus.Sellimonas.id.14369	PGC consortium	rs62016462	T	C	0.233969	-0.0217038	0.0484278	0.0258	1.0895e-06	0.3992	NA	0.0771	3153	NA	1e-05
genus.Sellimonas.id.14369	PGC consortium	rs6433790	C	T	-0.13853	0.00290421	0.0301698	0.0198	3.97593e-06	0.8845	NA	0.22	3095	NA	1e-05
genus.Senegalimassilia.id.11160	PGC consortium	rs10036909	C	T	0.185519	0.0306035	0.0400881	0.0288	8.05438e-06	0.2878	NA	0.061	4996	NA	1e-05
genus.Senegalimassilia.id.11160	PGC consortium	rs11787826	C	A	0.081327	-0.00689617	0.0171154	0.0135	2.63466e-06	0.6112	NA	0.444	6923	NA	1e-05
genus.Senegalimassilia.id.11160	PGC consortium	rs1990708	A	C	-0.109619	-0.0300984	0.0247785	0.0201	8.90578e-06	0.135	NA	0.131	6923	NA	1e-05
genus.Slackia.id.825	PGC consortium	rs12440440	A	G	0.0901934	-0.0121029	0.0190582	0.0141	2.62872e-06	0.3905	NA	0.342	6063	NA	1e-05
genus.Slackia.id.825	PGC consortium	rs16894137	C	T	-0.122792	0.00230265	0.0263047	0.0205	2.71183e-06	0.911	NA	0.126	6063	NA	1e-05
genus.Slackia.id.825	PGC consortium	rs35156985	T	C	-0.155709	0.0228959	0.0348085	0.027	8.05947e-06	0.398	NA	0.0762	5965	NA	1e-05
genus.Slackia.id.825	PGC consortium	rs4492265	A	G	-0.0905757	0.0117013	0.0191658	0.0148	2.40925e-06	0.431	NA	0.34	6063	NA	1e-05
genus.Slackia.id.825	PGC consortium	rs8901	C	T	0.0934594	0.00670241	0.0186813	0.0144	6.06998e-07	0.6411	NA	0.377	6063	NA	1e-05
genus.Streptococcus.id.1853	PGC consortium	rs10028567	C	T	-0.0921167	-0.00119928	0.0191881	0.0241	7.30343e-06	0.9619	NA	0.087	16311	NA	1e-05
genus.Streptococcus.id.1853	PGC consortium	rs10448310	A	G	-0.0517935	-0.00690378	0.0111324	0.0136	3.30706e-06	0.6102	NA	0.439	16384	NA	1e-05
genus.Streptococcus.id.1853	PGC consortium	rs11110281	T	C	-0.137519	-0.0403013	0.0227398	0.0273	2.58314e-09	0.14	NA	0.0668	15120	NA	1e-05
genus.Streptococcus.id.1853	PGC consortium	rs11720390	G	A	0.107024	0.0497997	0.0228121	0.0289	3.59482e-06	0.0855	NA	0.063	15220	NA	1e-05
genus.Streptococcus.id.1853	PGC consortium	rs11764382	A	G	-0.0695345	-0.0211011	0.0143671	0.0177	1.28631e-06	0.2319	NA	0.18	16387	NA	1e-05
genus.Streptococcus.id.1853	PGC consortium	rs17708276	A	G	-0.0793955	0.00169856	0.0170628	0.0202	3.04096e-06	0.9325	NA	0.132	16278	NA	1e-05
genus.Streptococcus.id.1853	PGC consortium	rs1918540	G	A	0.059639	-0.0230034	0.0128148	0.0159	2.44067e-06	0.1477	NA	0.26	16373	NA	1e-05
genus.Streptococcus.id.1853	PGC consortium	rs2370083	G	T	-0.0816836	0.0347985	0.0185851	0.0253	9.75245e-06	0.1687	NA	0.09	16277	NA	1e-05
genus.Streptococcus.id.1853	PGC consortium	rs4968759	A	G	-0.0515109	-0.00589736	0.0112068	0.0135	3.78116e-06	0.662	NA	0.443	16384	NA	1e-05
genus.Streptococcus.id.1853	PGC consortium	rs57646748	G	A	-0.0907696	0.00240288	0.0200344	0.0271	5.4754e-06	0.9306	NA	0.068	15939	NA	1e-05
genus.Streptococcus.id.1853	PGC consortium	rs6806351	T	C	-0.0633829	0.0202045	0.0136647	0.0169	4.93869e-06	0.2321	NA	0.222	15973	NA	1e-05
genus.Streptococcus.id.1853	PGC consortium	rs72739637	A	G	0.0959942	0.00990082	0.0193213	0.0233	1.03307e-06	0.6695	NA	0.0997	14920	NA	1e-05
genus.Streptococcus.id.1853	PGC consortium	rs7316765	A	G	-0.0567492	-0.00849599	0.0122157	0.0148	5.79067e-06	0.5656	NA	0.306	16387	NA	1e-05
genus.Streptococcus.id.1853	PGC consortium	rs7916711	A	G	0.102891	0.00219758	0.0217362	0.0284	2.71702e-06	0.9385	NA	0.0592	15294	NA	1e-05
genus.Streptococcus.id.1853	PGC consortium	rs8191642	G	A	-0.0604189	-0.011296	0.013671	0.0168	8.09393e-06	0.5015	NA	0.207	16384	NA	1e-05
genus.Streptococcus.id.1853	PGC consortium	rs9903102	C	A	-0.0709483	-0.0259016	0.0155275	0.0197	4.17998e-06	0.1877	NA	0.145	16384	NA	1e-05
genus.Subdoligranulum.id.2070	PGC consortium	rs10065321	T	C	-0.0512828	0.000699755	0.0108105	0.0139	2.10155e-06	0.9625	NA	0.426	17589	NA	1e-05
genus.Subdoligranulum.id.2070	PGC consortium	rs10497836	C	T	-0.0524065	0.0247026	0.0118697	0.0152	8.37954e-06	0.1042	NA	0.262	17579	NA	1e-05
genus.Subdoligranulum.id.2070	PGC consortium	rs1667315	G	A	0.0485017	0.00670241	0.0107452	0.0139	6.72143e-06	0.6306	NA	0.432	17586	NA	1e-05
genus.Subdoligranulum.id.2070	PGC consortium	rs2114677	C	T	-0.104176	0.00780034	0.0230829	0.0291	2.71726e-06	0.7892	NA	0.057	15566	NA	1e-05
genus.Subdoligranulum.id.2070	PGC consortium	rs35940633	G	A	-0.0511008	-0.0218985	0.011001	0.0141	4.21698e-06	0.1208	NA	0.39	17582	NA	1e-05
genus.Subdoligranulum.id.2070	PGC consortium	rs3761728	T	G	-0.0543458	-0.00110061	0.0118866	0.015	3.86747e-06	0.9421	NA	0.283	17570	NA	1e-05
genus.Subdoligranulum.id.2070	PGC consortium	rs4347804	A	G	0.166063	0.00789872	0.0357483	0.034	2.18405e-06	0.8171	NA	0.0413	4312	NA	1e-05
genus.Subdoligranulum.id.2070	PGC consortium	rs6555306	T	C	-0.0740777	-0.0328022	0.0155463	0.0199	2.80664e-06	0.09938	NA	0.132	17591	NA	1e-05
genus.Subdoligranulum.id.2070	PGC consortium	rs75158211	T	C	-0.072343	-0.0292949	0.015933	0.0206	7.52162e-06	0.1547	NA	0.131	17165	NA	1e-05
genus.Subdoligranulum.id.2070	PGC consortium	rs76528319	G	T	-0.143279	-0.0537967	0.0310662	0.0352	7.41394e-06	0.1263	NA	0.042	8468	NA	1e-05
genus.Subdoligranulum.id.2070	PGC consortium	rs9813294	A	G	-0.0491736	0.0223973	0.0107465	0.0138	5.29712e-06	0.1045	NA	0.473	17579	NA	1e-05
genus.Sutterella.id.2896	PGC consortium	rs1145877	A	G	-0.073548	-0.00729656	0.0162413	0.0184	7.19949e-06	0.6902	NA	0.16	13251	NA	1e-05
genus.Sutterella.id.2896	PGC consortium	rs11591622	T	G	-0.0688382	-0.00859685	0.0151375	0.0162	6.49857e-06	0.593	NA	0.227	12604	NA	1e-05
genus.Sutterella.id.2896	PGC consortium	rs13173038	A	G	-0.0718076	0.0295976	0.0151627	0.0168	2.72984e-06	0.07736	NA	0.205	13245	NA	1e-05
genus.Sutterella.id.2896	PGC consortium	rs143438747	T	C	-0.145793	0.00699547	0.0306867	0.0311	3.28021e-06	0.8218	NA	0.0576	9368	NA	1e-05
genus.Sutterella.id.2896	PGC consortium	rs2050185	G	A	0.0575138	0.0162005	0.0128766	0.0141	7.96955e-06	0.2503	NA	0.364	13243	NA	1e-05
genus.Sutterella.id.2896	PGC consortium	rs2321387	G	A	-0.0592876	0.00999983	0.0124509	0.0138	1.86519e-06	0.4694	NA	0.436	13252	NA	1e-05
genus.Sutterella.id.2896	PGC consortium	rs2613606	C	T	-0.0556794	-0.0412955	0.0124117	0.0139	7.2023e-06	0.003002	NA	0.436	13249	NA	1e-05
genus.Sutterella.id.2896	PGC consortium	rs607327	C	T	0.0578334	0.004902	0.0129053	0.0139	6.6306e-06	0.7226	NA	0.378	13251	NA	1e-05
genus.Sutterella.id.2896	PGC consortium	rs62501473	G	A	0.0694233	-0.0240973	0.0149416	0.0176	5.51851e-06	0.1721	NA	0.245	12762	NA	1e-05
genus.Sutterella.id.2896	PGC consortium	rs7499539	A	G	0.0617478	0.000299955	0.0130998	0.0145	2.35769e-06	0.983	NA	0.313	13254	NA	1e-05
genus.Sutterella.id.2896	PGC consortium	rs7638039	T	C	0.0645624	-0.0108992	0.0143887	0.0165	8.66397e-06	0.5072	NA	0.238	13236	NA	1e-05
genus.Sutterella.id.2896	PGC consortium	rs9350083	T	G	-0.0593069	0.0198026	0.0133929	0.0145	8.22778e-06	0.1742	NA	0.306	13254	NA	1e-05
genus.Terrisporobacter.id.11348	PGC consortium	rs1883097	C	T	0.226399	-0.043902	0.0454642	0.03	4.15789e-07	0.1437	NA	0.056	4417	NA	1e-05
genus.Terrisporobacter.id.11348	PGC consortium	rs2569953	A	C	-0.0775591	0.00740253	0.0174641	0.0135	8.95009e-06	0.5804	NA	0.457	6637	NA	1e-05
genus.Terrisporobacter.id.11348	PGC consortium	rs2872237	C	A	-0.0814505	0.0305004	0.0175943	0.0137	3.97135e-06	0.0265	NA	0.408	6632	NA	1e-05
genus.Terrisporobacter.id.11348	PGC consortium	rs58405430	G	T	0.134617	0.0110003	0.0301177	0.0235	7.9371e-06	0.6406	NA	0.093	6176	NA	1e-05
genus.Terrisporobacter.id.11348	PGC consortium	rs7184125	T	C	0.091256	-0.002002	0.0205493	0.0179	8.48103e-06	0.9101	NA	0.242	6232	NA	1e-05
genus.Turicibacter.id.2162	PGC consortium	rs11054680	T	C	-0.104751	-0.0374008	0.0226997	0.0203	2.30977e-06	0.06593	NA	0.136	8928	NA	1e-05
genus.Turicibacter.id.2162	PGC consortium	rs11666533	C	T	-0.111689	0.0334017	0.0248436	0.026	7.37109e-06	0.1993	NA	0.106	8256	NA	1e-05
genus.Turicibacter.id.2162	PGC consortium	rs12603364	T	C	0.110861	0.00720399	0.0225598	0.0203	8.66598e-07	0.7232	NA	0.126	8923	NA	1e-05
genus.Turicibacter.id.2162	PGC consortium	rs149744580	A	G	0.169883	0.0594003	0.0315478	0.0301	7.00965e-08	0.04836	NA	0.055	8459	NA	1e-05
genus.Turicibacter.id.2162	PGC consortium	rs2834977	T	C	-0.0959995	-0.005103	0.0208261	0.0195	3.95588e-06	0.7941	NA	0.142	8946	NA	1e-05
genus.Turicibacter.id.2162	PGC consortium	rs2952020	G	A	-0.0759019	0.0170953	0.0165764	0.0161	5.63308e-06	0.2903	NA	0.271	8949	NA	1e-05
genus.Turicibacter.id.2162	PGC consortium	rs3734633	G	A	-0.120957	0.00969686	0.02683	0.0244	5.31914e-06	0.69	NA	0.083	8626	NA	1e-05
genus.Turicibacter.id.2162	PGC consortium	rs4869133	G	A	0.131186	0.00140098	0.027197	0.0233	2.55369e-06	0.9522	NA	0.101	8256	NA	1e-05
genus.Turicibacter.id.2162	PGC consortium	rs55756211	T	C	-0.115115	-0.0435027	0.0240708	0.0225	2.80533e-06	0.05323	NA	0.105	8941	NA	1e-05
genus.Turicibacter.id.2162	PGC consortium	rs7199484	G	A	-0.0731428	-0.0105046	0.0160172	0.0146	5.76664e-06	0.4752	NA	0.321	8948	NA	1e-05
genus.Tyzzerella3.id.11335	PGC consortium	rs10898797	C	T	0.12238	-0.0118001	0.0274683	0.0202	8.85446e-06	0.5598	NA	0.137	5387	NA	1e-05
genus.Tyzzerella3.id.11335	PGC consortium	rs112102233	A	G	-0.216348	0.0155977	0.0477575	0.0285	6.17669e-06	0.5842	NA	0.06	3857	NA	1e-05
genus.Tyzzerella3.id.11335	PGC consortium	rs17706273	T	C	-0.140368	-0.0303974	0.0274708	0.0199	5.87816e-07	0.1265	NA	0.14	5395	NA	1e-05
genus.Tyzzerella3.id.11335	PGC consortium	rs191093	G	A	0.159008	0.0197028	0.0353306	0.0273	6.76393e-06	0.4697	NA	0.079	4621	NA	1e-05
genus.Tyzzerella3.id.11335	PGC consortium	rs4904512	T	C	-0.117151	-0.0102019	0.0250306	0.018	3.09269e-06	0.5694	NA	0.171	5396	NA	1e-05
genus.Tyzzerella3.id.11335	PGC consortium	rs55799124	A	G	-0.11435	0.0207042	0.0238604	0.0177	1.3355e-06	0.2416	NA	0.217	5362	NA	1e-05
genus.Tyzzerella3.id.11335	PGC consortium	rs6920448	C	T	-0.141081	-0.0416984	0.0305446	0.0223	4.15376e-06	0.06192	NA	0.117	5010	NA	1e-05
genus.Tyzzerella3.id.11335	PGC consortium	rs7019909	T	C	0.144156	0.0435	0.0301626	0.0224	1.7612e-06	0.05167	NA	0.11	5396	NA	1e-05
genus.Tyzzerella3.id.11335	PGC consortium	rs7333521	T	C	-0.207191	-0.010505	0.0453121	0.0294	4.87602e-06	0.7202	NA	0.0567	4335	NA	1e-05
genus.Tyzzerella3.id.11335	PGC consortium	rs7561370	T	C	0.131341	-0.0292023	0.0286292	0.0201	1.51605e-06	0.146	NA	0.132	5396	NA	1e-05
genus.unknowngenus.id.1000000073	PGC consortium	rs10179973	A	C	0.0636591	-0.0114958	0.0138854	0.014	4.89532e-06	0.4114	NA	0.54	10510	NA	1e-05
genus.unknowngenus.id.1000000073	PGC consortium	rs10517600	T	G	0.0626993	0.0036035	0.0139364	0.0136	6.82768e-06	0.7918	NA	0.531	10512	NA	1e-05
genus.unknowngenus.id.1000000073	PGC consortium	rs10904722	C	T	-0.0672314	-0.0010994	0.0147123	0.0142	5.04837e-06	0.9398	NA	0.333	10512	NA	1e-05
genus.unknowngenus.id.1000000073	PGC consortium	rs118104867	C	T	0.214464	0.0239034	0.0455098	0.0397	3.43598e-06	0.5464	NA	0.044	4095	NA	1e-05
genus.unknowngenus.id.1000000073	PGC consortium	rs13409132	A	G	-0.165419	0.0404027	0.0352154	0.0305	4.37231e-06	0.1857	NA	0.0514	5913	NA	1e-05
genus.unknowngenus.id.1000000073	PGC consortium	rs17121075	G	A	0.0769254	0.0312018	0.0172234	0.0173	7.91417e-06	0.07142	NA	0.191	10512	NA	1e-05
genus.unknowngenus.id.1000000073	PGC consortium	rs2191834	G	T	0.0746375	0.00210221	0.0159136	0.0155	2.50195e-06	0.8909	NA	0.258	10511	NA	1e-05
genus.unknowngenus.id.1000000073	PGC consortium	rs28691777	C	T	0.137134	-0.045002	0.0266996	0.0269	6.95697e-07	0.09452	NA	0.069	10199	NA	1e-05
genus.unknowngenus.id.1000000073	PGC consortium	rs34088226	A	G	-0.117807	0.00620074	0.026924	0.0279	7.66216e-06	0.8231	NA	0.0709	9716	NA	1e-05
genus.unknowngenus.id.1000000073	PGC consortium	rs55682560	C	T	-0.131519	-0.00850374	0.0261319	0.0249	4.97034e-07	0.7335	NA	0.084	9183	NA	1e-05
genus.unknowngenus.id.1000000073	PGC consortium	rs6588624	G	A	-0.0662317	0.0258	0.0138147	0.0135	1.79287e-06	0.05558	NA	0.481	10512	NA	1e-05
genus.unknowngenus.id.1000000073	PGC consortium	rs66714985	A	C	0.116908	0.00509699	0.0252447	0.0259	4.85334e-06	0.8443	NA	0.074	10512	NA	1e-05
genus.unknowngenus.id.1000000073	PGC consortium	rs7226487	A	G	-0.0643682	0.00239712	0.0138701	0.0138	3.58282e-06	0.86	NA	0.475	10505	NA	1e-05
genus.unknowngenus.id.1000000073	PGC consortium	rs7538034	T	G	-0.078598	-0.00979784	0.0165982	0.0172	2.36706e-06	0.569	NA	0.226	10420	NA	1e-05
genus.unknowngenus.id.1000000073	PGC consortium	rs7725895	A	G	-0.116224	9.9995e-05	0.0240367	0.0259	3.94356e-06	0.9973	NA	0.0714	10512	NA	1e-05
genus.unknowngenus.id.1000000073	PGC consortium	rs989682	A	G	0.070194	0.0200967	0.0155364	0.0153	6.8471e-06	0.1874	NA	0.27	10129	NA	1e-05
genus.unknowngenus.id.1000001215	PGC consortium	rs11150282	T	C	0.098235	-0.00530404	0.0197127	0.0146	7.36053e-07	0.715	NA	0.314	5864	NA	1e-05
genus.unknowngenus.id.1000001215	PGC consortium	rs113884518	T	C	-0.20591	-0.0209989	0.0455376	0.0335	7.73987e-06	0.5311	NA	0.0548	4434	NA	1e-05
genus.unknowngenus.id.1000001215	PGC consortium	rs28678345	T	C	0.213083	0.0239997	0.0471377	0.0361	8.05953e-06	0.506	NA	0.0485	4315	NA	1e-05
genus.unknowngenus.id.1000001215	PGC consortium	rs4129395	G	A	0.0904264	0.032203	0.0185253	0.0136	1.21742e-06	0.01765	NA	0.435	5878	NA	1e-05
genus.unknowngenus.id.1000001215	PGC consortium	rs789069	A	C	-0.10413	-0.0103029	0.0234459	0.0183	6.50003e-06	0.5724	NA	0.167	5870	NA	1e-05
genus.unknowngenus.id.1000001215	PGC consortium	rs8028558	A	G	0.08346	0.0215951	0.0188504	0.0137	9.78236e-06	0.1159	NA	0.404	5875	NA	1e-05
genus.unknowngenus.id.1000001215	PGC consortium	rs9864379	T	C	-0.160521	-0.00260339	0.0292752	0.0209	4.65873e-08	0.9023	NA	0.119	5768	NA	1e-05
genus.unknowngenus.id.1000005472	PGC consortium	rs114184530	T	C	-0.154545	0.0421012	0.0339992	0.0288	7.87502e-06	0.1441	NA	0.0555	7196	NA	1e-05
genus.unknowngenus.id.1000005472	PGC consortium	rs11779863	G	A	-0.0772768	0.0031951	0.0172171	0.017	6.68845e-06	0.8507	NA	0.207	10353	NA	1e-05
genus.unknowngenus.id.1000005472	PGC consortium	rs12566890	T	G	-0.103134	-0.00460057	0.0241775	0.0254	8.11201e-06	0.8552	NA	0.0908	10339	NA	1e-05
genus.unknowngenus.id.1000005472	PGC consortium	rs13100746	C	T	0.0638979	0.0279983	0.0142685	0.014	7.28846e-06	0.04658	NA	0.384	10359	NA	1e-05
genus.unknowngenus.id.1000005472	PGC consortium	rs17235252	T	C	-0.122002	0.0125015	0.0255463	0.0251	2.15879e-06	0.6192	NA	0.0868	9531	NA	1e-05
genus.unknowngenus.id.1000005472	PGC consortium	rs3932485	C	T	0.0626209	0.0123965	0.0141623	0.0138	9.92857e-06	0.3712	NA	0.391	10359	NA	1e-05
genus.unknowngenus.id.1000005472	PGC consortium	rs483881	G	A	-0.0872597	-0.0248975	0.0190712	0.0183	7.17825e-06	0.1728	NA	0.164	10359	NA	1e-05
genus.unknowngenus.id.1000005472	PGC consortium	rs638542	G	A	-0.070592	-0.0255995	0.0157049	0.0147	5.17285e-06	0.0821	NA	0.301	9970	NA	1e-05
genus.unknowngenus.id.1000005472	PGC consortium	rs74603314	T	C	0.230767	-0.0633978	0.0489701	0.0327	2.27641e-06	0.05261	NA	0.0549	4033	NA	1e-05
genus.unknowngenus.id.1000005472	PGC consortium	rs76373661	G	A	0.0908218	0.00170145	0.0202986	0.02	5.15941e-06	0.9316	NA	0.132	10359	NA	1e-05
genus.unknowngenus.id.1000005472	PGC consortium	rs7706512	G	A	0.0657351	-0.00330453	0.0138979	0.0141	2.27207e-06	0.8164	NA	0.505	10359	NA	1e-05
genus.unknowngenus.id.1000005472	PGC consortium	rs7801843	A	G	-0.0869495	-0.0408012	0.0194509	0.019	9.46882e-06	0.03166	NA	0.149	10359	NA	1e-05
genus.unknowngenus.id.1000005472	PGC consortium	rs7853673	G	A	-0.0624389	-0.0350968	0.0139833	0.0138	6.7325e-06	0.0112	NA	0.482	10359	NA	1e-05
genus.unknowngenus.id.1000005472	PGC consortium	rs949341	G	A	0.0656602	-0.0098018	0.0147216	0.0143	7.73282e-06	0.4926	NA	0.351	10355	NA	1e-05
genus.unknowngenus.id.1000005479	PGC consortium	rs10872669	A	G	-0.123071	0.0172995	0.0275665	0.0256	9.4901e-06	0.4981	NA	0.108	7368	NA	1e-05
genus.unknowngenus.id.1000005479	PGC consortium	rs12748533	G	T	-0.0821108	0.0122042	0.0172701	0.0155	2.59019e-06	0.4312	NA	0.294	7948	NA	1e-05
genus.unknowngenus.id.1000005479	PGC consortium	rs17043785	T	C	-0.176187	-0.0267034	0.0347133	0.0297	5.11837e-07	0.3693	NA	0.055	5208	NA	1e-05
genus.unknowngenus.id.1000005479	PGC consortium	rs61508842	T	C	0.122574	0.0580991	0.0272389	0.0232	7.82782e-06	0.01209	NA	0.0933	7576	NA	1e-05
genus.unknowngenus.id.1000005479	PGC consortium	rs689695	C	A	0.0814578	-0.0235993	0.0167057	0.0142	1.28039e-06	0.09639	NA	0.352	7954	NA	1e-05
genus.unknowngenus.id.1000005479	PGC consortium	rs7217209	C	T	0.0843019	-0.0034042	0.0187308	0.0196	8.42937e-06	0.8603	NA	0.161	7745	NA	1e-05
genus.unknowngenus.id.1000005479	PGC consortium	rs738193	T	C	0.0847328	0.00529595	0.0165856	0.0151	3.82163e-07	0.7278	NA	0.36	7778	NA	1e-05
genus.unknowngenus.id.1000005479	PGC consortium	rs78609301	A	G	-0.0867065	-0.004902	0.0195709	0.0164	7.09297e-06	0.7632	NA	0.213	7953	NA	1e-05
genus.unknowngenus.id.1000005479	PGC consortium	rs941000	C	T	0.0850266	-0.00590255	0.0163382	0.0138	3.15557e-07	0.6677	NA	0.422	7778	NA	1e-05
genus.unknowngenus.id.1000006162	PGC consortium	rs11251024	G	A	0.104201	0.0289964	0.0206737	0.0139	6.62801e-07	0.03732	NA	0.357	5107	NA	1e-05
genus.unknowngenus.id.1000006162	PGC consortium	rs11606187	A	G	-0.154539	-0.0600048	0.0326288	0.0227	3.30586e-06	0.008233	NA	0.104	5102	NA	1e-05
genus.unknowngenus.id.1000006162	PGC consortium	rs12358808	G	T	-0.119662	-0.00809713	0.0255597	0.0164	5.30782e-06	0.6224	NA	0.214	5107	NA	1e-05
genus.unknowngenus.id.1000006162	PGC consortium	rs13385922	T	C	0.0929494	-0.00800193	0.0201348	0.0142	3.96829e-06	0.5711	NA	0.394	5106	NA	1e-05
genus.unknowngenus.id.1000006162	PGC consortium	rs166849	G	A	0.0911053	-0.0126003	0.0202239	0.0138	7.73898e-06	0.3593	NA	0.399	5107	NA	1e-05
genus.unknowngenus.id.1000006162	PGC consortium	rs2172426	C	T	-0.10212	-0.0124028	0.0198947	0.0138	3.17425e-07	0.3665	NA	0.422	5099	NA	1e-05
genus.unknowngenus.id.1000006162	PGC consortium	rs267959	A	G	0.0988612	-0.00820356	0.0209676	0.0144	2.61993e-06	0.5686	NA	0.32	5107	NA	1e-05
genus.unknowngenus.id.1000006162	PGC consortium	rs60775321	T	C	-0.0962425	0.00999983	0.0213842	0.0155	7.1046e-06	0.5197	NA	0.318	5101	NA	1e-05
genus.unknowngenus.id.1000006162	PGC consortium	rs72671304	T	C	0.172322	-0.0110003	0.0370028	0.0241	3.79578e-06	0.6477	NA	0.0849	4887	NA	1e-05
genus.unknowngenus.id.1000006162	PGC consortium	rs7911787	G	T	-0.223071	0.0041988	0.0470232	0.031	3.38824e-06	0.8916	NA	0.05	3879	NA	1e-05
genus.unknowngenus.id.1000006162	PGC consortium	rs8126061	T	C	-0.159135	0.0404027	0.0351904	0.0266	7.36334e-06	0.1279	NA	0.0709	5089	NA	1e-05
genus.unknowngenus.id.1000006162	PGC consortium	rs9542068	T	C	0.0990709	0.0057037	0.0218149	0.0147	6.52339e-06	0.6997	NA	0.297	5107	NA	1e-05
genus.unknowngenus.id.1868	PGC consortium	rs1044939	C	T	0.109022	-0.0203025	0.0242017	0.0233	7.01695e-06	0.3816	NA	0.092	10175	NA	1e-05
genus.unknowngenus.id.1868	PGC consortium	rs115372687	A	G	0.108994	-0.0534008	0.0243264	0.025	9.12788e-06	0.03261	NA	0.0903	10018	NA	1e-05
genus.unknowngenus.id.1868	PGC consortium	rs11709800	T	C	0.0879804	-0.00530404	0.016634	0.016	1.48234e-07	0.7382	NA	0.241	10293	NA	1e-05
genus.unknowngenus.id.1868	PGC consortium	rs12634544	T	C	-0.0813051	0.00479847	0.015882	0.0153	2.60324e-07	0.7531	NA	0.261	10300	NA	1e-05
genus.unknowngenus.id.1868	PGC consortium	rs12930556	C	T	0.064211	-0.00890027	0.0139816	0.0144	4.54295e-06	0.5353	NA	0.46	10301	NA	1e-05
genus.unknowngenus.id.1868	PGC consortium	rs17291611	A	G	-0.0905691	-0.0259026	0.0190904	0.0188	2.29784e-06	0.1693	NA	0.165	10008	NA	1e-05
genus.unknowngenus.id.1868	PGC consortium	rs3010848	G	A	-0.0696728	0.00280393	0.0146631	0.0143	1.78295e-06	0.8478	NA	0.328	10300	NA	1e-05
genus.unknowngenus.id.1868	PGC consortium	rs35947731	C	T	-0.131218	-0.0101978	0.0288407	0.026	5.43191e-06	0.6952	NA	0.072	9748	NA	1e-05
genus.unknowngenus.id.1868	PGC consortium	rs4848741	A	G	-0.0682414	0.0329027	0.0149403	0.0141	5.52765e-06	0.01973	NA	0.344	10301	NA	1e-05
genus.unknowngenus.id.1868	PGC consortium	rs6595770	G	T	-0.0851224	0.00800193	0.01769	0.0172	1.98224e-06	0.6392	NA	0.194	10295	NA	1e-05
genus.unknowngenus.id.1868	PGC consortium	rs72819830	A	G	0.226767	0.058401	0.0467216	0.0316	1.6142e-06	0.06481	NA	0.0533	4399	NA	1e-05
genus.unknowngenus.id.2001	PGC consortium	rs111373036	A	G	-0.0858259	-0.00609856	0.0179766	0.0175	1.70306e-06	0.7258	NA	0.21	10118	NA	1e-05
genus.unknowngenus.id.2001	PGC consortium	rs11140959	A	G	0.190401	-0.025995	0.0432674	0.0345	6.20124e-06	0.4515	NA	0.041	4004	NA	1e-05
genus.unknowngenus.id.2001	PGC consortium	rs12696594	A	G	-0.0636249	0.00880116	0.0140502	0.0135	6.10947e-06	0.5133	NA	0.496	10129	NA	1e-05
genus.unknowngenus.id.2001	PGC consortium	rs2136103	T	C	0.0754533	-0.00549507	0.0154038	0.0147	6.72529e-07	0.7098	NA	0.305	10129	NA	1e-05
genus.unknowngenus.id.2001	PGC consortium	rs2599390	G	A	0.094049	0.0139975	0.0198355	0.0177	3.03424e-06	0.4311	NA	0.177	9530	NA	1e-05
genus.unknowngenus.id.2001	PGC consortium	rs58850151	T	C	-0.0808936	0.00179838	0.018154	0.0182	7.48337e-06	0.9208	NA	0.172	10129	NA	1e-05
genus.unknowngenus.id.2001	PGC consortium	rs6516833	A	G	0.134075	-0.0110003	0.0277636	0.0267	2.33597e-06	0.6795	NA	0.0689	9310	NA	1e-05
genus.unknowngenus.id.2001	PGC consortium	rs7334707	T	G	0.118994	-0.00920221	0.0266494	0.0281	6.25037e-06	0.7447	NA	0.0643	9782	NA	1e-05
genus.unknowngenus.id.2041	PGC consortium	rs1032598	G	A	-0.0886426	-0.0143959	0.0189039	0.0163	4.07584e-06	0.3786	NA	0.221	7944	NA	1e-05
genus.unknowngenus.id.2041	PGC consortium	rs16843660	A	G	0.234697	0.0142973	0.04907	0.0342	1.75342e-06	0.6755	NA	0.0445	3958	NA	1e-05
genus.unknowngenus.id.2041	PGC consortium	rs1962916	A	G	0.0737876	-0.0116982	0.0162232	0.0138	6.13846e-06	0.3961	NA	0.404	7941	NA	1e-05
genus.unknowngenus.id.2041	PGC consortium	rs2336448	T	C	0.0773742	-0.0143018	0.0160883	0.0138	1.42898e-06	0.3023	NA	0.397	7943	NA	1e-05
genus.unknowngenus.id.2041	PGC consortium	rs249459	A	G	0.0737341	0.00990082	0.0165018	0.014	8.1231e-06	0.48	NA	0.359	7943	NA	1e-05
genus.unknowngenus.id.2041	PGC consortium	rs2651663	A	G	-0.0762556	-0.0166986	0.0168635	0.0148	5.64147e-06	0.2597	NA	0.342	7939	NA	1e-05
genus.unknowngenus.id.2041	PGC consortium	rs35703006	G	T	0.0926669	0.00310481	0.0190779	0.0164	9.00771e-07	0.8519	NA	0.23	7940	NA	1e-05
genus.unknowngenus.id.2041	PGC consortium	rs6514318	T	C	0.128198	-0.0617052	0.0281765	0.0245	5.3768e-06	0.01178	NA	0.088	7352	NA	1e-05
genus.unknowngenus.id.2041	PGC consortium	rs921383	G	A	0.0723153	-0.0247024	0.0159706	0.0139	7.72897e-06	0.07514	NA	0.552	7944	NA	1e-05
genus.unknowngenus.id.2071	PGC consortium	rs10200320	C	T	0.0641139	0.0360003	0.0142769	0.018	5.66074e-06	0.04554	NA	0.273	12358	NA	1e-05
genus.unknowngenus.id.2071	PGC consortium	rs11195523	A	C	0.0689278	-0.000900405	0.0145351	0.0159	2.40123e-06	0.9532	NA	0.237	12617	NA	1e-05
genus.unknowngenus.id.2071	PGC consortium	rs11684166	A	G	-0.0769635	0.00079968	0.0168349	0.0188	3.49119e-06	0.9676	NA	0.17	12607	NA	1e-05
genus.unknowngenus.id.2071	PGC consortium	rs11809762	G	A	-0.0934634	-0.0147999	0.0190198	0.0215	1.68286e-06	0.49	NA	0.113	12611	NA	1e-05
genus.unknowngenus.id.2071	PGC consortium	rs11904514	G	A	-0.109498	-0.0204985	0.0249839	0.0281	7.89959e-06	0.4644	NA	0.066	12275	NA	1e-05
genus.unknowngenus.id.2071	PGC consortium	rs12147596	C	T	-0.0719818	-0.00390238	0.0141609	0.0154	2.86206e-07	0.8025	NA	0.288	12619	NA	1e-05
genus.unknowngenus.id.2071	PGC consortium	rs16823675	C	T	-0.0767515	-0.000499875	0.0149973	0.0158	2.33346e-07	0.9745	NA	0.242	12619	NA	1e-05
genus.unknowngenus.id.2071	PGC consortium	rs17086536	C	A	-0.100851	0.00709511	0.022432	0.0257	3.36379e-06	0.7835	NA	0.084	12612	NA	1e-05
genus.unknowngenus.id.2071	PGC consortium	rs2939766	A	G	-0.0591611	0.000499875	0.013042	0.0144	7.01143e-06	0.9748	NA	0.379	12619	NA	1e-05
genus.unknowngenus.id.2071	PGC consortium	rs34985298	G	A	-0.0623526	-0.0215951	0.013772	0.0146	8.33749e-06	0.1403	NA	0.329	12618	NA	1e-05
genus.unknowngenus.id.2071	PGC consortium	rs35740166	C	T	-0.112246	-0.023404	0.0226824	0.0242	8.39977e-07	0.3346	NA	0.102	11607	NA	1e-05
genus.unknowngenus.id.2071	PGC consortium	rs4644504	T	C	-0.0969321	-0.00989883	0.0216146	0.0252	5.81965e-06	0.6937	NA	0.0818	12614	NA	1e-05
genus.unknowngenus.id.2071	PGC consortium	rs55636104	T	C	-0.104741	0.0418039	0.0227809	0.0238	4.06347e-06	0.07882	NA	0.0893	12096	NA	1e-05
genus.unknowngenus.id.2071	PGC consortium	rs72700702	T	C	-0.0917261	-0.0176956	0.0189005	0.02	1.59273e-06	0.3751	NA	0.137	11968	NA	1e-05
genus.unknowngenus.id.2071	PGC consortium	rs76532867	T	C	0.112353	-0.039604	0.0242364	0.028	2.55861e-06	0.1575	NA	0.0715	11387	NA	1e-05
genus.unknowngenus.id.2755	PGC consortium	rs1035406	G	A	-0.111241	-0.0402971	0.025156	0.0225	9.17532e-06	0.07308	NA	0.107	8439	NA	1e-05
genus.unknowngenus.id.2755	PGC consortium	rs11630875	T	C	0.0925877	0.0178006	0.0204021	0.018	6.93481e-06	0.3226	NA	0.169	8449	NA	1e-05
genus.unknowngenus.id.2755	PGC consortium	rs1517337	T	G	0.0692166	-0.00989883	0.0154142	0.0137	6.94664e-06	0.4708	NA	0.462	8443	NA	1e-05
genus.unknowngenus.id.2755	PGC consortium	rs1549633	A	C	0.101844	-0.0335981	0.0219252	0.0199	3.39601e-06	0.0906	NA	0.142	7966	NA	1e-05
genus.unknowngenus.id.2755	PGC consortium	rs2074723	T	C	0.166302	-0.0249999	0.0375751	0.031	8.75347e-06	0.4202	NA	0.0518	6370	NA	1e-05
genus.unknowngenus.id.2755	PGC consortium	rs3730086	A	G	0.0806746	-0.0209989	0.0180043	0.0158	8.64775e-06	0.1824	NA	0.243	8456	NA	1e-05
genus.unknowngenus.id.2755	PGC consortium	rs3754624	C	T	0.0964478	0.0129029	0.0200589	0.0174	2.15693e-06	0.4567	NA	0.183	8452	NA	1e-05
genus.unknowngenus.id.2755	PGC consortium	rs55876211	C	T	-0.0914764	0.00729656	0.0196919	0.0174	2.86654e-06	0.6758	NA	0.184	8450	NA	1e-05
genus.unknowngenus.id.2755	PGC consortium	rs7098347	G	A	0.0705089	0.00609856	0.0158542	0.0138	7.36472e-06	0.6568	NA	0.394	8457	NA	1e-05
genus.unknowngenus.id.2755	PGC consortium	rs74354280	C	T	-0.0903316	0.00210221	0.0205472	0.0179	8.7006e-06	0.9066	NA	0.169	8457	NA	1e-05
genus.unknowngenus.id.2755	PGC consortium	rs76784716	A	G	0.139756	0.00850374	0.0286444	0.0264	8.43037e-07	0.7473	NA	0.071	8454	NA	1e-05
genus.unknowngenus.id.2755	PGC consortium	rs9813022	A	G	-0.0822798	0.0308977	0.016401	0.0149	5.10261e-07	0.03833	NA	0.304	8454	NA	1e-05
genus.unknowngenus.id.826	PGC consortium	rs10060821	T	C	0.0624208	0.0184979	0.0140818	0.0157	9.00351e-06	0.2396	NA	0.252	13275	NA	1e-05
genus.unknowngenus.id.826	PGC consortium	rs10782329	C	T	0.0602791	0.00999983	0.0137552	0.0147	7.89888e-06	0.4986	NA	0.304	12859	NA	1e-05
genus.unknowngenus.id.826	PGC consortium	rs13147561	A	G	-0.0993127	0.0172995	0.0227994	0.0262	9.56832e-06	0.5098	NA	0.0981	12632	NA	1e-05
genus.unknowngenus.id.826	PGC consortium	rs142372196	A	G	-0.0736201	0.0221039	0.0160907	0.0183	5.43706e-06	0.2286	NA	0.172	13200	NA	1e-05
genus.unknowngenus.id.826	PGC consortium	rs599752	C	T	-0.0630207	-0.0118001	0.0137964	0.0151	4.05511e-06	0.4332	NA	0.282	13281	NA	1e-05
genus.unknowngenus.id.826	PGC consortium	rs72846345	T	C	0.0877661	0.0222995	0.0190903	0.0217	2.58479e-06	0.306	NA	0.112	13281	NA	1e-05
genus.unknowngenus.id.826	PGC consortium	rs740358	G	T	-0.130157	-0.0118001	0.0264763	0.0287	9.18134e-07	0.6802	NA	0.065	11975	NA	1e-05
genus.unknowngenus.id.826	PGC consortium	rs999857	G	A	0.0763115	0.00080032	0.0165827	0.0194	5.23925e-06	0.9654	NA	0.151	13279	NA	1e-05
genus.unknowngenus.id.959	PGC consortium	rs10892421	C	T	-0.103858	-0.000499875	0.0213953	0.0142	1.38588e-06	0.9707	NA	0.372	4565	NA	1e-05
genus.unknowngenus.id.959	PGC consortium	rs115909738	A	C	-0.134627	-0.0156011	0.0297761	0.0192	6.49132e-06	0.4166	NA	0.149	4866	NA	1e-05
genus.unknowngenus.id.959	PGC consortium	rs11691923	G	A	-0.0923453	0.00650109	0.0206883	0.0136	8.35281e-06	0.6307	NA	0.46	4862	NA	1e-05
genus.unknowngenus.id.959	PGC consortium	rs12261792	T	G	-0.113723	-0.0278955	0.0256243	0.0173	9.57331e-06	0.1073	NA	0.187	4868	NA	1e-05
genus.unknowngenus.id.959	PGC consortium	rs13165831	A	G	-0.120653	-0.0170953	0.0243306	0.0159	9.81018e-07	0.2816	NA	0.282	4294	NA	1e-05
genus.unknowngenus.id.959	PGC consortium	rs1969793	G	A	0.102671	-0.00819632	0.0218939	0.0155	3.25688e-06	0.5956	NA	0.347	4868	NA	1e-05
genus.unknowngenus.id.959	PGC consortium	rs216336	A	G	-0.0955273	0.00129916	0.0214259	0.0141	7.94978e-06	0.929	NA	0.373	4868	NA	1e-05
genus.unknowngenus.id.959	PGC consortium	rs2317372	C	T	-0.0946411	0.00180162	0.0210788	0.0137	7.92994e-06	0.8971	NA	0.422	4565	NA	1e-05
genus.unknowngenus.id.959	PGC consortium	rs2831909	T	C	0.132488	-0.0605996	0.0306785	0.0235	5.89797e-06	0.01003	NA	0.0956	4868	NA	1e-05
genus.unknowngenus.id.959	PGC consortium	rs66473610	T	G	0.181405	0.0227981	0.0401061	0.0266	8.79131e-06	0.3911	NA	0.0691	4059	NA	1e-05
genus.unknowngenus.id.959	PGC consortium	rs75285799	T	C	0.132213	0.00279609	0.0275812	0.0193	3.24795e-06	0.8832	NA	0.148	4867	NA	1e-05
genus.unknowngenus.id.959	PGC consortium	rs9534068	A	G	0.098738	0.0127978	0.0211319	0.0146	3.06718e-06	0.3789	NA	0.353	4862	NA	1e-05
genus.Veillonella.id.2198	PGC consortium	rs11141494	G	A	-0.0783421	-0.0189003	0.0174393	0.0165	9.74642e-06	0.2518	NA	0.243	9291	NA	1e-05
genus.Veillonella.id.2198	PGC consortium	rs1882878	A	G	-0.0768966	0.0235993	0.0163908	0.0155	2.98089e-06	0.1291	NA	0.255	9282	NA	1e-05
genus.Veillonella.id.2198	PGC consortium	rs2013594	T	C	-0.0720698	0.00699547	0.0155153	0.015	3.42129e-06	0.6416	NA	0.35	9283	NA	1e-05
genus.Veillonella.id.2198	PGC consortium	rs55807413	A	G	0.107329	-0.00170145	0.0237633	0.0206	5.51435e-06	0.9357	NA	0.128	8610	NA	1e-05
genus.Veillonella.id.2198	PGC consortium	rs62376424	C	T	-0.0762216	-9.9995e-05	0.0163499	0.0147	3.65453e-06	0.9961	NA	0.343	8999	NA	1e-05
genus.Veillonella.id.2198	PGC consortium	rs742016	A	G	-0.0688571	-0.0306963	0.0149769	0.0143	4.65692e-06	0.03158	NA	0.391	9279	NA	1e-05
genus.Victivallis.id.2256	PGC consortium	rs11899949	G	A	0.130568	0.00690378	0.0276239	0.0155	2.7671e-06	0.6552	NA	0.255	3258	NA	1e-05
genus.Victivallis.id.2256	PGC consortium	rs12512543	A	C	-0.178036	0.0044003	0.0374344	0.0227	2.5413e-06	0.8473	NA	0.105	3239	NA	1e-05
genus.Victivallis.id.2256	PGC consortium	rs173120	T	C	0.13381	-0.00389759	0.0290127	0.0162	7.65253e-06	0.8093	NA	0.235	3263	NA	1e-05
genus.Victivallis.id.2256	PGC consortium	rs1882775	A	G	-0.13827	-0.00359646	0.031273	0.0172	8.72833e-06	0.8324	NA	0.216	3258	NA	1e-05
genus.Victivallis.id.2256	PGC consortium	rs2546432	T	C	-0.110803	0.0361969	0.0249655	0.0137	9.93269e-06	0.008311	NA	0.467	3266	NA	1e-05
genus.Victivallis.id.2256	PGC consortium	rs4764863	G	A	0.121561	0.013298	0.0246058	0.0136	8.2222e-07	0.3276	NA	0.494	3266	NA	1e-05
genus.Victivallis.id.2256	PGC consortium	rs4895919	T	C	-0.116918	-0.017197	0.0247515	0.0143	2.75199e-06	0.2267	NA	0.472	3254	NA	1e-05
genus.Victivallis.id.2256	PGC consortium	rs56349194	A	G	-0.158501	-0.025995	0.0315231	0.0178	6.25748e-07	0.1449	NA	0.175	3266	NA	1e-05
genus.Victivallis.id.2256	PGC consortium	rs911666	T	C	-0.118576	-0.00450011	0.0263146	0.0145	7.65252e-06	0.7579	NA	0.314	3267	NA	1e-05
order.Actinomycetales.id.420	PGC consortium	rs2889192	G	T	0.0884052	0.0102019	0.0194997	0.0173	3.96723e-06	0.5557	NA	0.209	7711	NA	1e-05
order.Actinomycetales.id.420	PGC consortium	rs34583783	G	T	0.123688	0.00800193	0.0264254	0.0239	5.53884e-06	0.736	NA	0.097	7711	NA	1e-05
order.Actinomycetales.id.420	PGC consortium	rs35011108	A	G	0.241546	0.0203025	0.0503803	0.0311	1.87658e-06	0.5148	NA	0.0584	3630	NA	1e-05
order.Actinomycetales.id.420	PGC consortium	rs4073240	G	A	0.074973	-0.000299955	0.0164672	0.014	5.67895e-06	0.983	NA	0.383	7711	NA	1e-05
order.Actinomycetales.id.420	PGC consortium	rs58484246	T	C	0.075828	-0.0062998	0.0168997	0.0169	6.67477e-06	0.7109	NA	0.366	7711	NA	1e-05
order.Actinomycetales.id.420	PGC consortium	rs6488662	C	T	0.0810178	-0.000299955	0.0175359	0.0151	3.94319e-06	0.9827	NA	0.309	7711	NA	1e-05
order.Bacillales.id.1674	PGC consortium	rs10233278	T	C	-0.116319	0.0158044	0.0248527	0.0138	3.50803e-06	0.2519	NA	0.44	3239	NA	1e-05
order.Bacillales.id.1674	PGC consortium	rs10410917	T	C	0.11471	-0.00959589	0.0250025	0.0136	5.57348e-06	0.4792	NA	0.575	3239	NA	1e-05
order.Bacillales.id.1674	PGC consortium	rs11034576	A	G	0.205765	-0.0206007	0.0453311	0.0262	8.85974e-06	0.4321	NA	0.0735	3076	NA	1e-05
order.Bacillales.id.1674	PGC consortium	rs11207728	G	A	-0.14455	-0.0223973	0.0316912	0.017	5.73457e-06	0.1893	NA	0.195	3239	NA	1e-05
order.Bacillales.id.1674	PGC consortium	rs11844714	A	G	-0.143245	0.00059982	0.0320272	0.018	5.06212e-06	0.9728	NA	0.168	3239	NA	1e-05
order.Bacillales.id.1674	PGC consortium	rs1287018	G	A	0.141125	0.0235962	0.0319309	0.0176	9.87091e-06	0.1806	NA	0.183	3207	NA	1e-05
order.Bacillales.id.1674	PGC consortium	rs4617108	A	G	0.248861	-0.0187955	0.0525929	0.0281	1.97506e-06	0.5039	NA	0.0682	3018	NA	1e-05
order.Bacillales.id.1674	PGC consortium	rs62640857	A	G	0.148238	0.00580313	0.0326455	0.0185	4.49259e-06	0.7549	NA	0.183	3235	NA	1e-05
order.Bacillales.id.1674	PGC consortium	rs74420793	A	G	-0.164413	0.023404	0.0353763	0.0181	3.07323e-06	0.1966	NA	0.163	3077	NA	1e-05
order.Bacteroidales.id.913	PGC consortium	rs111845179	T	C	0.102648	0.0642979	0.0213843	0.0279	9.23988e-07	0.0214	NA	0.0593	16393	NA	1e-05
order.Bacteroidales.id.913	PGC consortium	rs17343978	A	C	-0.0552057	0.00330453	0.0120278	0.0161	8.35928e-06	0.8392	NA	0.248	18334	NA	1e-05
order.Bacteroidales.id.913	PGC consortium	rs2032750	T	C	-0.0508393	-0.026498	0.0106807	0.0138	1.91509e-06	0.05477	NA	0.464	17853	NA	1e-05
order.Bacteroidales.id.913	PGC consortium	rs4146051	A	G	-0.107377	0.0379025	0.0245661	0.0326	8.76426e-06	0.2458	NA	0.0456	11372	NA	1e-05
order.Bacteroidales.id.913	PGC consortium	rs4916508	G	A	-0.0466729	-0.00350385	0.0105312	0.0142	8.47116e-06	0.8071	NA	0.446	18324	NA	1e-05
order.Bacteroidales.id.913	PGC consortium	rs55773148	G	A	-0.121514	-0.0425996	0.0236759	0.032	3.89585e-07	0.1825	NA	0.047	11349	NA	1e-05
order.Bacteroidales.id.913	PGC consortium	rs62531359	T	G	0.0655728	0.0338022	0.0149891	0.0196	9.08665e-06	0.08541	NA	0.136	18320	NA	1e-05
order.Bacteroidales.id.913	PGC consortium	rs62575403	C	T	0.140055	0.0119005	0.0311128	0.0344	7.06129e-06	0.7301	NA	0.048	9668	NA	1e-05
order.Bacteroidales.id.913	PGC consortium	rs72706335	T	C	-0.22241	0.103702	0.0493458	0.035	7.65519e-06	0.003087	NA	0.0406	3819	NA	1e-05
order.Bacteroidales.id.913	PGC consortium	rs7631304	G	A	-0.0645771	-0.0105046	0.0132957	0.0173	8.36781e-07	0.5432	NA	0.183	18334	NA	1e-05
order.Bacteroidales.id.913	PGC consortium	rs79585701	A	C	0.0646823	-0.0191013	0.0149628	0.0184	9.98589e-06	0.2992	NA	0.161	18334	NA	1e-05
order.Bacteroidales.id.913	PGC consortium	rs929878	C	T	-0.0548532	0.0145047	0.012153	0.0157	4.73377e-06	0.3568	NA	0.26	18334	NA	1e-05
order.Bifidobacteriales.id.432	PGC consortium	rs10831953	G	A	0.0537537	-0.0121953	0.0123746	0.014	9.94742e-06	0.3849	NA	0.357	14915	NA	1e-05
order.Bifidobacteriales.id.432	PGC consortium	rs10928554	T	C	0.0997969	0.00039992	0.0181713	0.0288	1.55598e-07	0.9891	NA	0.073	14795	NA	1e-05
order.Bifidobacteriales.id.432	PGC consortium	rs11655079	T	C	-0.0586146	0.00159872	0.0129952	0.0155	5.92468e-06	0.917	NA	0.286	14912	NA	1e-05
order.Bifidobacteriales.id.432	PGC consortium	rs11745923	G	T	0.0579759	-0.0020978	0.0121021	0.0139	2.49154e-06	0.882	NA	0.387	14914	NA	1e-05
order.Bifidobacteriales.id.432	PGC consortium	rs12328663	C	T	0.103102	-0.0141001	0.0165247	0.0231	1.19017e-10	0.5407	NA	0.097	14915	NA	1e-05
order.Bifidobacteriales.id.432	PGC consortium	rs12465599	A	G	0.0530218	0.0199007	0.0117672	0.0137	7.13221e-06	0.1471	NA	0.396	14915	NA	1e-05
order.Bifidobacteriales.id.432	PGC consortium	rs13020688	G	A	0.0584045	-0.0350968	0.0122081	0.0152	1.57375e-06	0.02092	NA	0.39	14795	NA	1e-05
order.Bifidobacteriales.id.432	PGC consortium	rs182549	C	T	0.11707	-0.000699755	0.0126703	0.0171	5.942e-20	0.9682	NA	0.263	14915	NA	1e-05
order.Bifidobacteriales.id.432	PGC consortium	rs1879087	C	T	0.105039	-0.0352996	0.0239306	0.0341	1.05214e-06	0.3015	NA	0.05	9168	NA	1e-05
order.Bifidobacteriales.id.432	PGC consortium	rs1961273	C	T	0.0688125	0.0107981	0.0131699	0.0157	1.69731e-07	0.4888	NA	0.246	14915	NA	1e-05
order.Bifidobacteriales.id.432	PGC consortium	rs540489	T	G	-0.0632518	0.0138043	0.013817	0.0176	5.36811e-06	0.4333	NA	0.221	14688	NA	1e-05
order.Bifidobacteriales.id.432	PGC consortium	rs56108664	T	C	0.0745679	0.00039992	0.0157213	0.0178	1.36916e-06	0.9816	NA	0.192	14041	NA	1e-05
order.Bifidobacteriales.id.432	PGC consortium	rs625118	A	C	0.0871645	-0.0256974	0.0174456	0.0252	6.5752e-07	0.3082	NA	0.0819	14915	NA	1e-05
order.Bifidobacteriales.id.432	PGC consortium	rs638382	T	C	-0.0602866	0.00580313	0.0122474	0.0136	5.56322e-07	0.6698	NA	0.485	14148	NA	1e-05
order.Bifidobacteriales.id.432	PGC consortium	rs6899771	A	G	-0.0914312	-0.0211011	0.0202604	0.0236	7.27995e-06	0.3707	NA	0.0913	14150	NA	1e-05
order.Bifidobacteriales.id.432	PGC consortium	rs7174549	C	T	0.0551726	-0.00939572	0.0124655	0.0145	6.8678e-06	0.5149	NA	0.328	14915	NA	1e-05
order.Bifidobacteriales.id.432	PGC consortium	rs73797465	T	G	-0.0942612	-0.0122953	0.0208421	0.0264	4.8495e-06	0.6418	NA	0.0734	14795	NA	1e-05
order.Bifidobacteriales.id.432	PGC consortium	rs7570971	A	C	0.112508	-0.0143018	0.0125178	0.0172	2.5317e-19	0.4042	NA	0.283	14795	NA	1e-05
order.Bifidobacteriales.id.432	PGC consortium	rs7587285	C	T	0.115651	-0.0341019	0.0175656	0.0247	3.38529e-11	0.1668	NA	0.087	14915	NA	1e-05
order.Bifidobacteriales.id.432	PGC consortium	rs7588568	A	C	-0.060716	-0.00559563	0.0130605	0.0162	3.73042e-06	0.7282	NA	0.269	14913	NA	1e-05
order.Bifidobacteriales.id.432	PGC consortium	rs842356	G	A	0.0742056	-0.0179971	0.0163818	0.0209	5.08623e-06	0.3892	NA	0.131	14795	NA	1e-05
order.Bifidobacteriales.id.432	PGC consortium	rs857444	C	T	0.0553965	0.0122953	0.0120669	0.0141	3.82492e-06	0.3802	NA	0.355	14914	NA	1e-05
order.Burkholderiales.id.2874	PGC consortium	rs1511453	A	G	0.0910999	0.0057037	0.0199479	0.0293	8.00097e-06	0.847	NA	0.0577	17032	NA	1e-05
order.Burkholderiales.id.2874	PGC consortium	rs1928341	A	G	0.0507782	-0.0212032	0.0110587	0.0141	4.51508e-06	0.1321	NA	0.395	17096	NA	1e-05
order.Burkholderiales.id.2874	PGC consortium	rs2321387	G	A	-0.0508514	0.00999983	0.0109588	0.0138	3.25787e-06	0.4694	NA	0.436	17095	NA	1e-05
order.Burkholderiales.id.2874	PGC consortium	rs2613606	C	T	-0.0499561	-0.0412955	0.0109264	0.0139	4.13357e-06	0.003002	NA	0.436	17092	NA	1e-05
order.Burkholderiales.id.2874	PGC consortium	rs4033856	C	T	0.0833446	0.00910129	0.0167489	0.0215	5.66823e-07	0.6702	NA	0.12	15897	NA	1e-05
order.Burkholderiales.id.2874	PGC consortium	rs6087811	T	G	-0.101587	0.0387975	0.0198817	0.0261	2.88374e-07	0.1363	NA	0.0776	16135	NA	1e-05
order.Burkholderiales.id.2874	PGC consortium	rs62191117	A	G	0.0679995	0.00330453	0.0132471	0.017	2.79099e-07	0.8444	NA	0.214	16975	NA	1e-05
order.Burkholderiales.id.2874	PGC consortium	rs62395635	T	C	0.109911	0.0028958	0.0236375	0.0294	2.90228e-06	0.9224	NA	0.0619	15062	NA	1e-05
order.Burkholderiales.id.2874	PGC consortium	rs75242906	C	T	-0.120974	-0.00449986	0.0281273	0.033	9.74519e-06	0.8922	NA	0.05	10766	NA	1e-05
order.Burkholderiales.id.2874	PGC consortium	rs7638039	T	C	0.0580987	-0.0108992	0.012673	0.0165	4.83593e-06	0.5072	NA	0.238	17078	NA	1e-05
order.Burkholderiales.id.2874	PGC consortium	rs9964679	A	G	0.052509	0.0250048	0.011504	0.015	6.05981e-06	0.09517	NA	0.31	17097	NA	1e-05
order.Clostridiales.id.1863	PGC consortium	rs112334273	G	A	0.0639383	-0.0327963	0.0127404	0.0168	4.07257e-07	0.05168	NA	0.24	18217	NA	1e-05
order.Clostridiales.id.1863	PGC consortium	rs13105690	T	C	-0.0527441	0.0109004	0.011818	0.0164	9.36806e-06	0.5057	NA	0.278	18340	NA	1e-05
order.Clostridiales.id.1863	PGC consortium	rs13179700	T	C	0.0510953	0.0128965	0.0109569	0.0142	3.52111e-06	0.3622	NA	0.339	18338	NA	1e-05
order.Clostridiales.id.1863	PGC consortium	rs1842454	G	A	-0.0543676	-0.0168964	0.012734	0.0165	9.91744e-06	0.3051	NA	0.225	18340	NA	1e-05
order.Clostridiales.id.1863	PGC consortium	rs2273429	A	G	-0.0726191	-0.0135007	0.0153105	0.0211	4.16871e-06	0.5216	NA	0.116	18337	NA	1e-05
order.Clostridiales.id.1863	PGC consortium	rs290772	G	A	0.084254	0.0507987	0.0196297	0.0262	9.99759e-06	0.05268	NA	0.07	17129	NA	1e-05
order.Clostridiales.id.1863	PGC consortium	rs6442336	C	T	-0.0547729	-0.044103	0.0124169	0.0161	9.62568e-06	0.006065	NA	0.231	18333	NA	1e-05
order.Clostridiales.id.1863	PGC consortium	rs6814436	T	C	0.0741858	-0.00389759	0.0150814	0.0198	9.06288e-07	0.8418	NA	0.138	18336	NA	1e-05
order.Clostridiales.id.1863	PGC consortium	rs6815608	T	C	0.104089	0.0154993	0.0210883	0.0301	3.71989e-07	0.6057	NA	0.0571	16731	NA	1e-05
order.Clostridiales.id.1863	PGC consortium	rs72738886	T	C	0.0865333	-0.0319965	0.0190392	0.0246	8.41577e-06	0.1937	NA	0.0883	16934	NA	1e-05
order.Clostridiales.id.1863	PGC consortium	rs72915163	T	C	-0.0580246	-0.0292023	0.0120558	0.0165	1.39104e-06	0.07666	NA	0.244	18317	NA	1e-05
order.Clostridiales.id.1863	PGC consortium	rs76767978	G	A	0.0699806	-0.00919757	0.0156318	0.0216	8.17561e-06	0.6706	NA	0.131	18329	NA	1e-05
order.Coriobacteriales.id.810	PGC consortium	rs11250875	T	C	0.06075	0.0411036	0.0130939	0.0171	4.82844e-06	0.01656	NA	0.188	17690	NA	1e-05
order.Coriobacteriales.id.810	PGC consortium	rs11656361	A	C	0.0773006	-0.00369682	0.017553	0.0233	8.02017e-06	0.8722	NA	0.124	16665	NA	1e-05
order.Coriobacteriales.id.810	PGC consortium	rs12974142	G	A	0.0789796	0.0437952	0.0177205	0.0259	8.51232e-06	0.09036	NA	0.098	17413	NA	1e-05
order.Coriobacteriales.id.810	PGC consortium	rs13307134	C	T	0.0565686	0.0425005	0.0126265	0.0163	7.79931e-06	0.009063	NA	0.229	17527	NA	1e-05
order.Coriobacteriales.id.810	PGC consortium	rs1397793	G	A	-0.0498855	-0.0148985	0.0112446	0.0155	9.77381e-06	0.3351	NA	0.338	17527	NA	1e-05
order.Coriobacteriales.id.810	PGC consortium	rs1816223	A	G	-0.0586265	0.0150955	0.0129006	0.0165	4.84114e-06	0.3618	NA	0.218	17688	NA	1e-05
order.Coriobacteriales.id.810	PGC consortium	rs240104	T	C	-0.0603429	-0.011597	0.0126849	0.0189	1.51603e-06	0.5417	NA	0.227	17577	NA	1e-05
order.Coriobacteriales.id.810	PGC consortium	rs2442778	G	A	-0.116408	-0.057004	0.0258545	0.0303	9.02703e-06	0.05947	NA	0.053	13472	NA	1e-05
order.Coriobacteriales.id.810	PGC consortium	rs34739816	G	T	0.0965017	-0.0141001	0.0207666	0.0257	3.88358e-06	0.583	NA	0.082	16593	NA	1e-05
order.Coriobacteriales.id.810	PGC consortium	rs45480394	T	G	-0.0504262	-0.00329542	0.0113307	0.0151	9.71448e-06	0.8258	NA	0.352	17413	NA	1e-05
order.Coriobacteriales.id.810	PGC consortium	rs4880783	G	T	0.056503	-0.0156962	0.0125055	0.0164	5.89507e-06	0.3389	NA	0.224	17691	NA	1e-05
order.Coriobacteriales.id.810	PGC consortium	rs719099	A	G	0.0778402	-0.011597	0.0155815	0.0202	5.43317e-07	0.5661	NA	0.134	17687	NA	1e-05
order.Coriobacteriales.id.810	PGC consortium	rs7540303	C	T	0.0483227	-0.00330453	0.0109062	0.0138	9.62148e-06	0.8129	NA	0.391	17691	NA	1e-05
order.Coriobacteriales.id.810	PGC consortium	rs7898585	T	C	0.0731501	-0.016597	0.0164186	0.0216	5.24671e-06	0.4414	NA	0.109	17691	NA	1e-05
order.Coriobacteriales.id.810	PGC consortium	rs8010111	G	A	-0.103377	0.0202027	0.0229286	0.0284	6.89624e-06	0.4776	NA	0.06	15996	NA	1e-05
order.Desulfovibrionales.id.3156	PGC consortium	rs112381107	C	T	0.21009	-0.0218006	0.0456974	0.0359	3.21653e-06	0.5436	NA	0.041	4455	NA	1e-05
order.Desulfovibrionales.id.3156	PGC consortium	rs11599763	T	C	-0.0554862	-0.00180162	0.0117486	0.0167	2.60698e-06	0.9118	NA	0.382	15144	NA	1e-05
order.Desulfovibrionales.id.3156	PGC consortium	rs17791387	A	G	-0.0727501	0.0349037	0.0154369	0.0185	2.25294e-06	0.05984	NA	0.181	15047	NA	1e-05
order.Desulfovibrionales.id.3156	PGC consortium	rs186073	T	C	0.0529219	-0.000100005	0.0118542	0.0139	8.74432e-06	0.9967	NA	0.397	14841	NA	1e-05
order.Desulfovibrionales.id.3156	PGC consortium	rs2838334	G	A	0.0569024	0.0303974	0.0124223	0.0144	4.16791e-06	0.03413	NA	0.316	15144	NA	1e-05
order.Desulfovibrionales.id.3156	PGC consortium	rs3935584	C	T	-0.0524466	-0.00750179	0.0115749	0.0136	7.1974e-06	0.582	NA	0.48	15142	NA	1e-05
order.Desulfovibrionales.id.3156	PGC consortium	rs6058181	C	T	0.0836765	0.0335051	0.0166098	0.019	2.5277e-07	0.07768	NA	0.14	15076	NA	1e-05
order.Desulfovibrionales.id.3156	PGC consortium	rs62020470	A	G	-0.0573633	0.0119977	0.0129462	0.0152	7.50981e-06	0.4277	NA	0.268	15144	NA	1e-05
order.Desulfovibrionales.id.3156	PGC consortium	rs72647048	T	C	-0.0772459	0.049999	0.0170876	0.0204	9.00294e-06	0.0141	NA	0.121	15144	NA	1e-05
order.Desulfovibrionales.id.3156	PGC consortium	rs9928243	C	A	-0.0544713	-0.00459941	0.0117811	0.014	3.96636e-06	0.7427	NA	0.379	15143	NA	1e-05
order.Enterobacteriales.id.3468	PGC consortium	rs11026530	T	C	0.0822408	-0.025995	0.0186379	0.0226	9.42684e-06	0.2495	NA	0.114	13485	NA	1e-05
order.Enterobacteriales.id.3468	PGC consortium	rs2374342	C	A	0.0582927	-0.00479847	0.0126195	0.0138	4.51618e-06	0.7282	NA	0.38	13577	NA	1e-05
order.Enterobacteriales.id.3468	PGC consortium	rs504442	T	G	0.084159	0.0432032	0.0189479	0.0215	5.17092e-06	0.04414	NA	0.116	13578	NA	1e-05
order.Enterobacteriales.id.3468	PGC consortium	rs62210022	T	C	0.0701545	0.0109993	0.0155049	0.0173	5.30462e-06	0.5267	NA	0.193	13513	NA	1e-05
order.Enterobacteriales.id.3468	PGC consortium	rs62210023	A	G	0.0606754	0.00019998	0.0130125	0.0147	3.13163e-06	0.9882	NA	0.331	13515	NA	1e-05
order.Enterobacteriales.id.3468	PGC consortium	rs78143293	A	G	-0.0848521	0.00560427	0.0170415	0.0187	1.19564e-06	0.764	NA	0.164	13572	NA	1e-05
[truncated: 2,831 more rows]

## Sheet: Supplementary_table3
Supplementary Table 3: Full results of MR analysis between gut microbiota and ADHD in PGC consortium at locus-wide significance level (p < 1×10-5)
exposure	method1	nsnp1	b1	OR1	UPCI1	LWCI1	se1	p1	method2	nsnp2	b2	OR2	UPCI2	LWCI2	se2	p2	method3	nsnp3	b3	OR3	UPCI3	LWCI3	se3	p3	Q_pval	Ple_pval	R2	F	correctcausaldirection
genus.Butyricicoccus.id.2055	Inverse variance weighted (fixed effects)	7	-0.196615	0.821507	0.951741	0.709094	0.0750775	0.00882338	MR Egger	7	-0.224494	0.798921	1.03622	0.615962	0.132692	0.151461	Weighted median	7	-0.241698	0.785294	0.958907	0.643113	0.101907	0.0177038	0.580637	0.809016	0.0161385	281.037	TRUE
genus.Roseburia.id.2012	Inverse variance weighted (fixed effects)	12	-0.208172	0.812067	0.950202	0.694014	0.0801487	0.00939526	MR Egger	12	-0.246477	0.781549	1.52792	0.399771	0.342033	0.487644	Weighted median	12	-0.186575	0.829796	1.01325	0.679561	0.101905	0.067119	0.854918	0.910567	0.0139997	253.471	TRUE
genus..Eubacteriumhalliigroup.id.11338	Inverse variance weighted (fixed effects)	14	0.163677	1.17783	1.34106	1.03448	0.0662151	0.0134397	MR Egger	14	0.0523886	1.05379	1.40907	0.78808	0.148237	0.729912	Weighted median	14	0.168805	1.18389	1.4091	0.994672	0.0888504	0.0574495	0.584286	0.417809	0.0177023	298.541	TRUE
genus.Desulfovibrio.id.3173	Inverse variance weighted (fixed effects)	8	-0.175528	0.839014	0.966202	0.728568	0.0720131	0.0147914	MR Egger	8	-0.18895	0.827828	1.60592	0.426734	0.338084	0.596467	Weighted median	8	-0.164423	0.848383	1.01453	0.709446	0.091249	0.0715583	0.906391	0.968908	0.018194	171.209	TRUE
genus.LachnospiraceaeNC2004group.id.11316	Inverse variance weighted (fixed effects)	9	-0.121656	0.885453	0.98574	0.79537	0.0547411	0.0262576	MR Egger	9	0.144515	1.15548	1.97859	0.674791	0.274422	0.614729	Weighted median	9	-0.128663	0.87927	1.01418	0.762305	0.0728294	0.0772893	0.170365	0.350991	0.0311462	203.429	TRUE
genus.Romboutsia.id.11347	Inverse variance weighted (fixed effects)	10	-0.162042	0.850405	0.982543	0.736039	0.0736891	0.027878	MR Egger	10	-0.0258565	0.974475	1.53558	0.618398	0.232024	0.914013	Weighted median	10	-0.120327	0.88663	1.08403	0.725179	0.102556	0.240681	0.502353	0.553134	0.0169619	244.773	TRUE
family.Oxalobacteraceae.id.2966	Inverse variance weighted (fixed effects)	13	-0.0801617	0.922967	0.999181	0.852566	0.040481	0.0476779	MR Egger	13	-0.246882	0.781233	1.18173	0.516467	0.211154	0.267034	Weighted median	13	-0.0226341	0.97762	1.09186	0.875336	0.0563847	0.688109	0.135584	0.433936	0.0558186	305.347	TRUE
genus.RuminococcaceaeUCG013.id.11370	Inverse variance weighted (fixed effects)	11	0.145878	1.15706	1.33829	1.00037	0.0742413	0.0494239	MR Egger	11	0.188204	1.20708	1.96391	0.74191	0.248332	0.467906	Weighted median	11	-0.0160722	0.984056	1.21275	0.798488	0.106614	0.880172	0.156008	0.858058	0.0143482	244.122	TRUE
order.Gastranaerophilales.id.1591	Inverse variance weighted (fixed effects)	7	0.108746	1.11488	1.24836	0.995668	0.0576976	0.0594629	MR Egger	7	-0.0464835	0.95458	1.42938	0.637495	0.205982	0.830394	Weighted median	7	0.0758163	1.07876	1.25445	0.927682	0.076981	0.324688	0.32006	0.463543	0.0285336	172.588	TRUE
genus.unknowngenus.id.1000001215	Inverse variance weighted (fixed effects)	7	0.108746	1.11488	1.24836	0.995668	0.0576976	0.0594629	MR Egger	7	-0.0464835	0.95458	1.42938	0.637495	0.205982	0.830394	Weighted median	7	0.0758163	1.07876	1.25774	0.925259	0.0783154	0.333	0.32006	0.463543	0.0285336	172.588	TRUE
family.unknownfamily.id.1000001214	Inverse variance weighted (fixed effects)	7	0.108746	1.11488	1.24836	0.995668	0.0576976	0.0594629	MR Egger	7	-0.0464835	0.95458	1.42938	0.637495	0.205982	0.830394	Weighted median	7	0.0758163	1.07876	1.25795	0.925103	0.0784014	0.333531	0.32006	0.463543	0.0285336	172.588	TRUE
genus.Allisonella.id.2174	Inverse variance weighted (fixed effects)	7	0.0765275	1.07953	1.17255	0.993891	0.0421709	0.06957	MR Egger	7	-0.214081	0.807283	1.37	0.475698	0.269843	0.46354	Weighted median	7	0.0750021	1.07789	1.1924	0.97437	0.0515132	0.145399	0.838865	0.325294	0.0501473	169.471	TRUE
genus.Enterorhabdus.id.820	Inverse variance weighted (fixed effects)	6	0.119031	1.12641	1.28157	0.990026	0.0658448	0.0706446	MR Egger	6	0.177911	1.19472	1.8884	0.755853	0.233581	0.488693	Weighted median	6	0.0700246	1.07253	1.28139	0.897719	0.0907772	0.440476	0.201852	0.799029	0.0206425	158.546	TRUE
genus.Intestinibacter.id.11345	Inverse variance weighted (fixed effects)	15	-0.10017	0.904684	1.01154	0.809113	0.0569625	0.0786582	MR Egger	15	-0.0247875	0.975517	1.45312	0.654889	0.203317	0.90483	Weighted median	15	-0.0801922	0.922939	1.08185	0.787368	0.081055	0.322489	0.351513	0.703521	0.0266228	336.444	TRUE
genus..Eubacteriumbrachygroup.id.11296	Inverse variance weighted (fixed effects)	9	-0.0778997	0.925057	1.00999	0.84727	0.0448146	0.0821643	MR Egger	9	0.0748473	1.07772	1.91818	0.605512	0.294147	0.806457	Weighted median	9	-0.0818396	0.92142	1.03564	0.8198	0.0596199	0.169849	0.849243	0.615517	0.0470095	197.264	TRUE
phylum.Lentisphaerae.id.2238	Inverse variance weighted (fixed effects)	8	0.0826317	1.08614	1.1938	0.988193	0.0482187	0.0865867	MR Egger	8	0.0618325	1.06378	1.49296	0.757982	0.172923	0.732905	Weighted median	8	0.0691866	1.07164	1.20986	0.949207	0.0618956	0.263655	0.878522	0.904418	0.0414004	204.583	TRUE
genus.Actinomyces.id.423	Inverse variance weighted (fixed effects)	7	0.104938	1.11064	1.25907	0.979713	0.0639966	0.101059	MR Egger	7	0.390429	1.47761	2.0754	1.05201	0.173328	0.0740408	Weighted median	7	0.0912279	1.09552	1.30364	0.920625	0.0887402	0.303934	0.19542	0.135143	0.025886	198.4	TRUE
genus.Holdemania.id.2157	Inverse variance weighted (fixed effects)	14	-0.081329	0.92189	1.01778	0.835036	0.0504857	0.107194	MR Egger	14	-0.242825	0.784409	1.05216	0.584797	0.149829	0.13105	Weighted median	14	-0.131891	0.876436	1.00915	0.761178	0.0719373	0.0667403	0.338494	0.271984	0.0330567	311.339	TRUE
genus..Eubacteriumoxidoreducensgroup.id.11339	Inverse variance weighted (fixed effects)	4	0.117565	1.12475	1.29807	0.974576	0.0731209	0.107877	MR Egger	4	0.202615	1.2246	2.03011	0.738703	0.257895	0.514369	Weighted median	4	0.149812	1.16162	1.38292	0.975726	0.0889722	0.0922194	0.643038	0.763713	0.0179244	98.1201	TRUE
genus.Prevotella9.id.11183	Inverse variance weighted (fixed effects)	12	-0.0961172	0.908358	1.02168	0.807604	0.0599827	0.109064	MR Egger	12	-0.226975	0.796941	1.24689	0.509361	0.22838	0.343735	Weighted median	12	-0.065362	0.936728	1.10155	0.796569	0.0826934	0.429286	0.669096	0.565814	0.0223499	234.758	TRUE
class.Mollicutes.id.3920	Inverse variance weighted (fixed effects)	12	-0.0961921	0.90829	1.02425	0.805458	0.0613024	0.116615	MR Egger	12	-0.423819	0.654542	0.965589	0.443694	0.198368	0.0583758	Weighted median	12	-0.133622	0.874921	1.03463	0.739866	0.0855429	0.118277	0.318281	0.113101	0.0223846	260.798	TRUE
phylum.Tenericutes.id.3919	Inverse variance weighted (fixed effects)	12	-0.0961921	0.90829	1.02425	0.805458	0.0613024	0.116615	MR Egger	12	-0.423819	0.654542	0.965589	0.443694	0.198368	0.0583758	Weighted median	12	-0.133622	0.874921	1.04043	0.735743	0.0883937	0.130618	0.318281	0.113101	0.0223846	260.798	TRUE
genus.Turicibacter.id.2162	Inverse variance weighted (fixed effects)	10	0.0954332	1.10014	1.23973	0.976263	0.0609472	0.117388	MR Egger	10	0.398295	1.48928	2.69652	0.822529	0.302891	0.224958	Weighted median	10	0.0860766	1.08989	1.29671	0.916057	0.0886495	0.33156	0.192266	0.333674	0.0253469	232.676	TRUE
genus.Fusicatenibacter.id.11305	Inverse variance weighted (fixed effects)	16	-0.105759	0.899641	1.02809	0.787243	0.0680914	0.120377	MR Egger	16	0.374638	1.45447	2.43012	0.87052	0.261889	0.174507	Weighted median	16	-0.0999577	0.904876	1.08257	0.756346	0.0914792	0.274534	0.891895	0.078272	0.0190737	337.986	TRUE
phylum.Proteobacteria.id.2375	Inverse variance weighted (fixed effects)	10	0.139237	1.1494	1.37295	0.962239	0.0906779	0.124659	MR Egger	10	-0.311895	0.732059	2.16025	0.248078	0.552101	0.587613	Weighted median	10	0.0922444	1.09663	1.4155	0.849596	0.130224	0.478727	0.147868	0.428179	0.0102594	189.153	TRUE
genus.Clostridiumsensustricto1.id.1873	Inverse variance weighted (fixed effects)	6	-0.124245	0.883163	1.03621	0.752723	0.0815371	0.127562	MR Egger	6	-0.23083	0.793875	1.19843	0.525886	0.210123	0.333647	Weighted median	6	-0.166614	0.846526	1.04507	0.685701	0.107499	0.121164	0.900965	0.611352	0.0147155	210.827	TRUE
genus.Parabacteroides.id.954	Inverse variance weighted (fixed effects)	6	0.145208	1.15628	1.40288	0.953026	0.098633	0.140966	MR Egger	6	0.426257	1.53151	3.19835	0.733358	0.375703	0.31994	Weighted median	6	0.212931	1.2373	1.59852	0.957706	0.130686	0.103243	0.231267	0.473975	0.0108475	189.621	TRUE
family.Coriobacteriaceae.id.811	Inverse variance weighted (fixed effects)	15	0.103415	1.10895	1.27896	0.961541	0.0727723	0.155294	MR Egger	15	0.090127	1.09431	2.2999	0.520684	0.378948	0.815717	Weighted median	15	-0.110133	0.895715	1.09562	0.732288	0.10278	0.283927	0.0835265	0.971672	0.0175404	315.812	TRUE
class.Coriobacteriia.id.809	Inverse variance weighted (fixed effects)	15	0.103415	1.10895	1.27896	0.961541	0.0727723	0.155294	MR Egger	15	0.090127	1.09431	2.2999	0.520684	0.378948	0.815717	Weighted median	15	-0.110133	0.895715	1.10328	0.727202	0.106336	0.300338	0.0835265	0.971672	0.0175404	315.812	TRUE
order.Coriobacteriales.id.810	Inverse variance weighted (fixed effects)	15	0.103415	1.10895	1.27896	0.961541	0.0727723	0.155294	MR Egger	15	0.090127	1.09431	2.2999	0.520684	0.378948	0.815717	Weighted median	15	-0.110133	0.895715	1.11033	0.722586	0.109584	0.314895	0.0835265	0.971672	0.0175404	315.812	TRUE
genus.Anaerostipes.id.1991	Inverse variance weighted (multiplicative random effects)	11	-0.172028	0.841955	1.0678	0.663877	0.12124	0.155926	MR Egger	11	0.243604	1.27584	3.78762	0.429759	0.55517	0.671158	Weighted median	11	-0.274225	0.760161	0.968512	0.596631	0.123587	0.0264948	0.0133351	0.462163	0.0127594	218.731	TRUE
genus..Eubacteriumruminantiumgroup.id.11340	Inverse variance weighted (fixed effects)	16	0.0632985	1.06534	1.1642	0.974888	0.0452711	0.16205	MR Egger	16	0.14855	1.16015	1.68602	0.7983	0.190724	0.449021	Weighted median	16	0.100011	1.10518	1.24782	0.978848	0.0619337	0.106351	0.781414	0.652484	0.0439859	355.977	TRUE
genus.Terrisporobacter.id.11348	Inverse variance weighted (fixed effects)	5	-0.100511	0.904375	1.04143	0.785357	0.0719929	0.162676	MR Egger	5	-0.00733202	0.992695	1.45143	0.678947	0.193816	0.9722	Weighted median	5	-0.0977408	0.906884	1.08452	0.758344	0.0912641	0.284184	0.513506	0.640331	0.0177219	119.706	TRUE
family.Victivallaceae.id.2255	Inverse variance weighted (fixed effects)	9	0.0565733	1.0582	1.14603	0.97711	0.0406783	0.164301	MR Egger	9	-0.0927665	0.911406	1.28919	0.644329	0.176929	0.616246	Weighted median	9	0.0723442	1.07503	1.19928	0.963646	0.0558038	0.194837	0.467571	0.414516	0.054815	227.046	TRUE
family.FamilyXI.id.1936	Inverse variance weighted (fixed effects)	8	0.055565	1.05714	1.14348	0.977312	0.0400585	0.165412	MR Egger	8	0.0576736	1.05937	2.26089	0.496381	0.386779	0.88635	Weighted median	8	0.0562158	1.05783	1.17464	0.952629	0.0534415	0.29284	0.0598991	0.995775	0.0560234	187.185	TRUE
family.Lachnospiraceae.id.1987	Inverse variance weighted (fixed effects)	17	0.0875878	1.09154	1.23558	0.964291	0.0632397	0.166048	MR Egger	17	0.287886	1.33361	1.80944	0.9829	0.15568	0.0842315	Weighted median	17	0.0493879	1.05063	1.25304	0.88091	0.0898916	0.58272	0.415357	0.179518	0.0193658	362.143	TRUE
family.Pasteurellaceae.id.3689	Inverse variance weighted (fixed effects)	13	0.0674273	1.06975	1.17816	0.971317	0.04925	0.170974	MR Egger	13	-0.064656	0.93739	1.1738	0.748593	0.114747	0.58442	Weighted median	13	0.0744129	1.07725	1.23433	0.940162	0.069447	0.283942	0.55403	0.228771	0.0292709	283.745	TRUE
order.Pasteurellales.id.3688	Inverse variance weighted (fixed effects)	13	0.0674273	1.06975	1.17816	0.971317	0.04925	0.170974	MR Egger	13	-0.064656	0.93739	1.1738	0.748593	0.114747	0.58442	Weighted median	13	0.0744129	1.07725	1.23726	0.937939	0.0706546	0.292253	0.55403	0.228771	0.0292709	283.745	TRUE
phylum.Firmicutes.id.1672	Inverse variance weighted (fixed effects)	10	-0.124943	0.882547	1.05556	0.737896	0.0913318	0.171309	MR Egger	10	-0.36216	0.696171	1.68098	0.288316	0.449764	0.443963	Weighted median	10	-0.133851	0.87472	1.11253	0.687746	0.122696	0.275308	0.504982	0.604788	0.0112827	209.264	TRUE
genus.Alistipes.id.968	Inverse variance weighted (fixed effects)	12	0.10958	1.11581	1.30572	0.953517	0.0801928	0.171795	MR Egger	12	0.481572	1.61862	5.60432	0.467483	0.633656	0.4648	Weighted median	12	0.114073	1.12083	1.4003	0.897146	0.113576	0.315197	0.0921437	0.564935	0.0140842	250.98	TRUE
family.Clostridiaceae1.id.1869	Inverse variance weighted (fixed effects)	9	-0.102411	0.902658	1.054	0.773048	0.079083	0.195325	MR Egger	9	-0.187749	0.828823	1.43152	0.479873	0.278819	0.522314	Weighted median	9	-0.102728	0.902373	1.11794	0.728373	0.109293	0.347255	0.208665	0.753333	0.0150057	217.104	TRUE
genus.FamilyXIIIUCG001.id.11294	Inverse variance weighted (fixed effects)	5	-0.124094	0.883297	1.06587	0.731996	0.0958602	0.195482	MR Egger	5	-0.0689723	0.933353	1.5397	0.565789	0.255389	0.804621	Weighted median	5	-0.104428	0.90084	1.15136	0.704827	0.125191	0.404198	0.705135	0.830853	0.0101364	130.552	TRUE
family.FamilyXIII.id.1957	Inverse variance weighted (multiplicative random effects)	9	-0.198642	0.819843	1.1101	0.605482	0.154637	0.198943	MR Egger	9	0.884829	2.42257	5.41435	1.08394	0.410318	0.0679636	Weighted median	9	-0.118685	0.888088	1.182	0.667257	0.145865	0.41584	0.00177552	0.0285028	0.0112703	190.758	TRUE
genus.LachnospiraceaeND3007group.id.11317	Inverse variance weighted	2	0.24772	1.2811	1.87874	0.873575	0.195348	0.204763	NA	NA	NA	NA	NA	NA	NA	NA	NA	NA	NA	NA	NA	NA	NA	NA	NA	NA	0.00265323	40.7104	TRUE
class.Lentisphaeria.id.2250	Inverse variance weighted (fixed effects)	7	0.0641762	1.06628	1.17809	0.965079	0.0508785	0.207179	MR Egger	7	0.0430205	1.04396	1.45683	0.748097	0.170022	0.810319	Weighted median	7	0.0639861	1.06608	1.20756	0.941173	0.063579	0.314221	0.956521	0.90133	0.0369168	181.387	TRUE
order.Victivallales.id.2254	Inverse variance weighted (fixed effects)	7	0.0641762	1.06628	1.17809	0.965079	0.0508785	0.207179	MR Egger	7	0.0430205	1.04396	1.45683	0.748097	0.170022	0.810319	Weighted median	7	0.0639861	1.06608	1.21236	0.937447	0.0656027	0.329382	0.956521	0.90133	0.0369168	181.387	TRUE
family.Acidaminococcaceae.id.2166	Inverse variance weighted (fixed effects)	6	0.111415	1.11786	1.3338	0.936877	0.0901111	0.216304	MR Egger	6	-0.223984	0.799328	1.37932	0.463218	0.278354	0.466113	Weighted median	6	0.0617278	1.06367	1.33228	0.84922	0.11488	0.591043	0.258453	0.268093	0.0119398	151.329	TRUE
genus.LachnospiraceaeNK4A136group.id.11319	Inverse variance weighted (fixed effects)	14	0.0762913	1.07928	1.21895	0.955606	0.062092	0.219191	MR Egger	14	0.116446	1.1235	1.4639	0.862249	0.13503	0.405385	Weighted median	14	0.115238	1.12214	1.33109	0.945992	0.0871219	0.185929	0.397553	0.73915	0.0171934	301.495	TRUE
family.Prevotellaceae.id.960	Inverse variance weighted (fixed effects)	15	0.0741135	1.07693	1.2148	0.954709	0.0614602	0.227865	MR Egger	15	-0.0745568	0.928155	1.53671	0.560593	0.257246	0.77652	Weighted median	15	0.0592893	1.06108	1.25896	0.894306	0.0872434	0.496767	0.152687	0.556641	0.0227191	345.664	TRUE
genus.Butyrivibrio.id.1993	Inverse variance weighted (fixed effects)	14	0.0387821	1.03954	1.10863	0.974762	0.0328286	0.237464	MR Egger	14	-0.272889	0.761177	1.10651	0.52362	0.190867	0.178309	Weighted median	14	0.016757	1.0169	1.11771	0.925183	0.048225	0.728233	0.280437	0.123041	0.0858196	326.688	TRUE
genus.Holdemanella.id.11393	Inverse variance weighted (multiplicative random effects)	8	0.106639	1.11253	1.32838	0.931757	0.0904705	0.238513	MR Egger	8	-0.347442	0.706493	1.28881	0.387281	0.306716	0.300534	Weighted median	8	0.00274377	1.00275	1.20166	0.836763	0.0923256	0.976292	0.0380933	0.175087	0.024472	193.211	TRUE
genus.Streptococcus.id.1853	Inverse variance weighted (fixed effects)	16	0.07464	1.0775	1.22138	0.95056	0.063951	0.243152	MR Egger	16	0.288961	1.33504	2.11597	0.842325	0.234975	0.239056	Weighted median	16	0.116869	1.12397	1.33745	0.944568	0.0887226	0.187757	0.606901	0.359265	0.0220337	369.156	TRUE
order.Bifidobacteriales.id.432	Inverse variance weighted (fixed effects)	22	-0.055212	0.946284	1.04262	0.858849	0.0494644	0.264338	MR Egger	22	-0.106544	0.898936	1.26819	0.637195	0.17558	0.550802	Weighted median	22	-0.0763849	0.92646	1.05678	0.812211	0.0671481	0.255305	0.876912	0.763744	0.0432468	674.091	TRUE
family.Bifidobacteriaceae.id.433	Inverse variance weighted (fixed effects)	22	-0.055212	0.946284	1.04262	0.858849	0.0494644	0.264338	MR Egger	22	-0.106544	0.898936	1.26819	0.637195	0.17558	0.550802	Weighted median	22	-0.0763849	0.92646	1.05694	0.812087	0.0672258	0.255855	0.876912	0.763744	0.0432468	674.091	TRUE
class.Melainabacteria.id.1589	Inverse variance weighted (fixed effects)	8	0.0613033	1.06322	1.18464	0.95425	0.0551701	0.266496	MR Egger	8	0.0883639	1.09239	1.60784	0.742178	0.197209	0.669826	Weighted median	8	0.0192391	1.01943	1.17903	0.881424	0.0742119	0.795446	0.388719	0.889964	0.0320825	195.063	TRUE
genus.Sellimonas.id.14369	Inverse variance weighted (fixed effects)	10	-0.0415351	0.959316	1.03285	0.891018	0.0376817	0.270347	MR Egger	10	0.0776853	1.08078	1.51653	0.770241	0.172825	0.664998	Weighted median	10	-0.0398862	0.960899	1.05731	0.873279	0.0487824	0.413566	0.848591	0.499734	0.0754132	257.09	TRUE
genus.RikenellaceaeRC9gutgroup.id.11191	Inverse variance weighted (multiplicative random effects)	13	0.0550892	1.05663	1.16641	0.957194	0.0504279	0.274641	MR Egger	13	-0.0144051	0.985698	1.80041	0.539654	0.307358	0.963459	Weighted median	13	-0.00306567	0.996939	1.11316	0.892856	0.0562572	0.956542	0.0100264	0.822707	0.0879584	321.342	TRUE
genus.RuminococcaceaeUCG003.id.11361	Inverse variance weighted (multiplicative random effects)	13	-0.103684	0.90151	1.09047	0.745297	0.0970862	0.285541	MR Egger	13	0.547893	1.7296	2.85122	1.04921	0.255027	0.0548017	Weighted median	13	-0.0193236	0.980862	1.21244	0.793515	0.108142	0.858184	0.0114578	0.0211656	0.0205632	302.537	TRUE
genus.RuminococcaceaeUCG004.id.11362	Inverse variance weighted (fixed effects)	11	-0.0612169	0.940619	1.05477	0.838823	0.058438	0.294844	MR Egger	11	-0.294352	0.745014	1.97239	0.281408	0.496734	0.568054	Weighted median	11	-0.0351214	0.965488	1.14244	0.815945	0.0858609	0.682503	0.055844	0.645565	0.0251462	245.051	TRUE
order.Clostridiales.id.1863	Inverse variance weighted (multiplicative random effects)	12	0.116303	1.12334	1.4094	0.895334	0.115746	0.314985	MR Egger	12	-0.385543	0.680081	2.12252	0.217906	0.580688	0.52174	Weighted median	12	0.109254	1.11545	1.42421	0.873624	0.124673	0.380854	0.0235406	0.398327	0.0140444	261.216	TRUE
genus.Lachnospira.id.2004	Inverse variance weighted (fixed effects)	7	-0.102469	0.902606	1.10335	0.738387	0.102458	0.317258	MR Egger	7	0.150995	1.16299	3.36634	0.401786	0.54226	0.791812	Weighted median	7	-0.0475409	0.953571	1.22376	0.743036	0.12728	0.708766	0.951662	0.65415	0.00768445	127.76	TRUE
order.NB1n.id.3953	Inverse variance weighted (fixed effects)	12	0.0407597	1.0416	1.12894	0.961019	0.041082	0.321121	MR Egger	12	0.127902	1.13644	1.7297	0.746663	0.214308	0.563898	Weighted median	12	0.0421253	1.04303	1.16626	0.932809	0.0569797	0.459722	0.114406	0.683695	0.0517537	278.622	TRUE
genus.unknowngenus.id.1000006162	Inverse variance weighted (fixed effects)	12	0.0407597	1.0416	1.12894	0.961019	0.041082	0.321121	MR Egger	12	0.127902	1.13644	1.7297	0.746663	0.214308	0.563898	Weighted median	12	0.0421253	1.04303	1.16821	0.931252	0.0578317	0.466361	0.114406	0.683695	0.0517537	278.622	TRUE
family.unknownfamily.id.1000006161	Inverse variance weighted (fixed effects)	12	0.0407597	1.0416	1.12894	0.961019	0.041082	0.321121	MR Egger	12	0.127902	1.13644	1.7297	0.746663	0.214308	0.563898	Weighted median	12	0.0421253	1.04303	1.17112	0.928943	0.0590985	0.475971	0.114406	0.683695	0.0517537	278.622	TRUE
genus..Eubacteriumxylanophilumgroup.id.14375	Inverse variance weighted (fixed effects)	7	0.0864219	1.09027	1.29635	0.916941	0.0883335	0.327897	MR Egger	7	0.0173439	1.0175	1.75228	0.590827	0.277335	0.952557	Weighted median	7	0.0547908	1.05632	1.32223	0.843887	0.114555	0.632441	0.961474	0.803217	0.0127576	171.959	TRUE
genus.Odoribacter.id.952	Inverse variance weighted (fixed effects)	6	-0.0975088	0.907094	1.10737	0.743041	0.101783	0.338062	MR Egger	6	-0.0591193	0.942594	1.93916	0.458179	0.368049	0.880171	Weighted median	6	-0.107838	0.897773	1.1759	0.68543	0.137689	0.433508	0.503755	0.918534	0.0111321	165.44	TRUE
genus.Methanobrevibacter.id.123	Inverse variance weighted (fixed effects)	7	0.0465071	1.04761	1.15277	0.952031	0.0488085	0.340666	MR Egger	7	-0.110239	0.89562	1.29609	0.61889	0.188565	0.584188	Weighted median	7	0.0272582	1.02763	1.15586	0.913634	0.0599918	0.649565	0.97035	0.428794	0.041572	155.457	TRUE
genus.Anaerotruncus.id.2054	Inverse variance weighted (multiplicative random effects)	12	-0.11332	0.892865	1.13586	0.701851	0.122813	0.356162	MR Egger	12	-0.480944	0.6182	1.28826	0.296657	0.374609	0.228142	Weighted median	12	-0.0457061	0.955323	1.20013	0.760452	0.116396	0.694557	0.00118962	0.323575	0.0151724	255.187	TRUE
genus.RuminococcaceaeUCG010.id.11367	Inverse variance weighted (fixed effects)	5	-0.0961586	0.90832	1.11604	0.739265	0.105072	0.360103	MR Egger	5	-2.88661	0.0557651	7.24638	0.000429144	2.48322	0.329124	Weighted median	5	-0.133923	0.874658	1.18797	0.643977	0.156209	0.391263	0.12511	0.342318	0.00847142	109.942	TRUE
genus.RuminococcaceaeUCG002.id.11360	Inverse variance weighted (multiplicative random effects)	21	0.0745169	1.07736	1.26808	0.915331	0.0831565	0.370197	MR Egger	21	0.383805	1.46786	2.55775	0.842386	0.283328	0.191425	Weighted median	21	0.208405	1.23171	1.46111	1.03833	0.0871378	0.016772	0.00261362	0.268	0.0258689	453.973	TRUE
family.Alcaligenaceae.id.2875	Inverse variance weighted (multiplicative random effects)	14	0.0835652	1.08716	1.30807	0.903552	0.094381	0.37594	MR Egger	14	-0.187543	0.828994	1.91684	0.358522	0.427665	0.668795	Weighted median	14	0.0406775	1.04152	1.29093	0.840292	0.109532	0.710359	0.0473467	0.527488	0.0169174	289.241	TRUE
genus.Lactococcus.id.1851	Inverse variance weighted (fixed effects)	9	-0.0386405	0.962097	1.04823	0.883044	0.0437449	0.377067	MR Egger	9	-0.227377	0.796621	1.17875	0.538372	0.199913	0.292809	Weighted median	9	-0.0801273	0.922999	1.04259	0.817128	0.0621591	0.197374	0.372784	0.364492	0.0479356	204.165	TRUE
genus.Subdoligranulum.id.2070	Inverse variance weighted (fixed effects)	11	0.0679328	1.07029	1.24685	0.918735	0.0779033	0.383201	MR Egger	11	0.293164	1.34066	2.18499	0.822602	0.249208	0.269618	Weighted median	11	0.0186321	1.01881	1.26591	0.819939	0.110795	0.866452	0.177446	0.356137	0.0131914	235.125	TRUE
genus.Tyzzerella3.id.11335	Inverse variance weighted (fixed effects)	10	0.0406991	1.04154	1.14176	0.950115	0.0468731	0.385239	MR Egger	10	0.201492	1.22323	2.17466	0.688055	0.29356	0.511877	Weighted median	10	0.0515992	1.05295	1.19786	0.925577	0.0657843	0.432823	0.164829	0.591496	0.0423061	238.28	TRUE
family.Veillonellaceae.id.2172	Inverse variance weighted (fixed effects)	19	-0.0447621	0.956225	1.05812	0.864144	0.0516598	0.386227	MR Egger	19	0.0861805	1.09	1.35592	0.87624	0.111376	0.449687	Weighted median	19	0.0100857	1.01014	1.15977	0.879811	0.0704767	0.886205	0.492976	0.202033	0.0252143	413.192	TRUE
order.MollicutesRF9.id.11579	Inverse variance weighted (multiplicative random effects)	14	0.0627703	1.06478	1.23084	0.921131	0.0739405	0.39592	MR Egger	14	-0.453656	0.635301	0.870466	0.463668	0.160678	0.0153634	Weighted median	14	-0.0230454	0.977218	1.1468	0.83271	0.0816453	0.777742	0.0302462	0.00508959	0.0276473	294.485	TRUE
family.unknownfamily.id.1000005471	Inverse variance weighted (multiplicative random effects)	14	0.0627703	1.06478	1.23084	0.921131	0.0739405	0.39592	MR Egger	14	-0.453656	0.635301	0.870466	0.463668	0.160678	0.0153634	Weighted median	14	-0.0230454	0.977218	1.15576	0.826258	0.0856136	0.787792	0.0302462	0.00508959	0.0276473	294.485	TRUE
genus.unknowngenus.id.1000005472	Inverse variance weighted (multiplicative random effects)	14	0.0627703	1.06478	1.23084	0.921131	0.0739405	0.39592	MR Egger	14	-0.453656	0.635301	0.870466	0.463668	0.160678	0.0153634	Weighted median	14	-0.0230454	0.977218	1.15771	0.824867	0.0864731	0.789851	0.0302462	0.00508959	0.0276473	294.485	TRUE
genus.Coprococcus1.id.11301	Inverse variance weighted (fixed effects)	11	0.0651704	1.06734	1.24213	0.917149	0.0773753	0.39964	MR Egger	11	-0.0930005	0.911193	1.76824	0.469548	0.338257	0.78957	Weighted median	11	0.143588	1.15441	1.43205	0.930597	0.109958	0.191605	0.0797441	0.634827	0.0144873	245.95	TRUE
genus.LachnospiraceaeUCG008.id.11328	Inverse variance weighted (fixed effects)	12	0.0414407	1.04231	1.14792	0.946418	0.0492407	0.400015	MR Egger	12	0.338584	1.40296	2.69136	0.731339	0.332379	0.332371	Weighted median	12	-0.022173	0.978071	1.11004	0.861788	0.064578	0.731333	0.598724	0.387272	0.0390367	284.966	TRUE
genus.Ruminococcus2.id.11374	Inverse variance weighted (fixed effects)	12	-0.0602257	0.941552	1.08478	0.817232	0.0722482	0.40451	MR Egger	12	-0.0431828	0.957736	1.43935	0.637274	0.207843	0.839582	Weighted median	12	-0.0613842	0.940462	1.14044	0.775553	0.0983646	0.532596	0.623451	0.932038	0.0162638	253.562	TRUE
phylum.Actinobacteria.id.400	Inverse variance weighted (fixed effects)	21	-0.0492679	0.951926	1.06891	0.847748	0.0591348	0.404763	MR Egger	21	-0.315242	0.729612	1.17643	0.452498	0.24374	0.211392	Weighted median	21	-0.0211122	0.979109	1.14998	0.833626	0.0820704	0.796989	0.476586	0.274671	0.0299182	554.767	TRUE
genus.unknowngenus.id.1868	Inverse variance weighted (fixed effects)	11	-0.0470192	0.954069	1.068	0.852288	0.0575567	0.413974	MR Egger	11	0.357207	1.42933	2.15125	0.949676	0.208592	0.120966	Weighted median	11	-0.0756752	0.927117	1.09398	0.785705	0.0844378	0.370133	0.063175	0.0712754	0.024119	254.541	TRUE
genus.RuminococcaceaeNK4A214group.id.11358	Inverse variance weighted (fixed effects)	11	-0.0634501	0.938521	1.09392	0.805198	0.0781717	0.416977	MR Egger	11	-0.527628	0.590003	0.984311	0.353652	0.26113	0.0740552	Weighted median	11	-0.0151234	0.98499	1.21144	0.800872	0.105577	0.886096	0.76663	0.0953547	0.0149533	232.045	TRUE
family.Bacteroidaceae.id.917	Inverse variance weighted (fixed effects)	7	0.0841567	1.0878	1.33787	0.88447	0.105573	0.425368	MR Egger	7	0.241488	1.27314	4.06735	0.398513	0.592604	0.7005	Weighted median	7	0.0853725	1.08912	1.42033	0.835151	0.135467	0.528559	0.792947	0.79809	0.00876244	161.77	TRUE
genus.Bacteroides.id.918	Inverse variance weighted (fixed effects)	7	0.0841567	1.0878	1.33787	0.88447	0.105573	0.425368	MR Egger	7	0.241488	1.27314	4.06735	0.398513	0.592604	0.7005	Weighted median	7	0.0853725	1.08912	1.4262	0.831711	0.137573	0.534889	0.792947	0.79809	0.00876244	161.77	TRUE
genus.unknowngenus.id.826	Inverse variance weighted (fixed effects)	9	0.0633819	1.06543	1.24735	0.910051	0.0804268	0.430656	MR Egger	9	-0.0975082	0.907095	1.87795	0.438148	0.371271	0.800395	Weighted median	9	0.127424	1.1359	1.40247	0.919998	0.107555	0.236123	0.786354	0.670519	0.0129883	174.742	TRUE
genus.Prevotella7.id.11182	Inverse variance weighted (fixed effects)	8	-0.034116	0.966459	1.05257	0.887394	0.0435458	0.433363	MR Egger	8	-0.283281	0.753308	1.36954	0.414353	0.304978	0.388803	Weighted median	8	-0.0224981	0.977753	1.08736	0.879198	0.0542075	0.678115	0.890759	0.440693	0.0507437	186.402	TRUE
genus..Clostridiuminnocuumgroup.id.14397	Inverse variance weighted (fixed effects)	7	0.0400498	1.04086	1.15157	0.940797	0.0515704	0.437392	MR Egger	7	0.0332411	1.0338	1.71284	0.62396	0.257607	0.902358	Weighted median	7	0.00803551	1.00807	1.15767	0.8778	0.0705981	0.90938	0.793342	0.979522	0.0370436	160.184	TRUE
genus.Butyricimonas.id.945	Inverse variance weighted (fixed effects)	13	0.0449196	1.04594	1.17205	0.933405	0.0580795	0.439276	MR Egger	13	-0.0137034	0.98639	1.4427	0.674408	0.193988	0.944952	Weighted median	13	0.0657626	1.06797	1.24836	0.913649	0.0796286	0.408879	0.887603	0.75738	0.0262152	288.996	TRUE
order.Bacillales.id.1674	Inverse variance weighted (fixed effects)	9	-0.0302055	0.970246	1.04751	0.89868	0.0390931	0.439726	MR Egger	9	0.00404613	1.00405	1.50587	0.669466	0.206797	0.984936	Weighted median	9	-0.0572649	0.944344	1.0533	0.846659	0.0557105	0.303995	0.315222	0.870043	0.0589348	202.719	TRUE
genus.unknowngenus.id.2755	Inverse variance weighted (fixed effects)	12	-0.0411423	0.959693	1.06702	0.863157	0.05409	0.446881	MR Egger	12	0.155061	1.16773	2.08972	0.652522	0.296924	0.612886	Weighted median	12	-0.0320158	0.968491	1.12746	0.831936	0.0775428	0.679695	0.146984	0.513124	0.0299979	261.476	TRUE
genus.RuminococcaceaeUCG009.id.11366	Inverse variance weighted (fixed effects)	10	-0.0434824	0.957449	1.07135	0.855657	0.0573485	0.448323	MR Egger	10	0.00429302	1.0043	1.87037	0.539265	0.317266	0.989535	Weighted median	10	-0.0432999	0.957624	1.10586	0.829258	0.0734306	0.555412	0.981992	0.882106	0.0260259	200.65	TRUE
genus.Dorea.id.1997	Inverse variance weighted (fixed effects)	10	-0.0613382	0.940505	1.10228	0.802473	0.0809793	0.448777	MR Egger	10	-0.245968	0.781947	1.31044	0.466592	0.263435	0.377782	Weighted median	10	-0.00683778	0.993186	1.23686	0.797518	0.111945	0.951294	0.146825	0.469648	0.0145386	259.772	TRUE
genus..Eubacteriumventriosumgroup.id.11341	Inverse variance weighted (fixed effects)	10	-0.0619308	0.939948	1.1034	0.800711	0.081798	0.448979	MR Egger	10	0.356226	1.42793	4.24277	0.480579	0.555607	0.539356	Weighted median	10	-0.202953	0.816317	1.01188	0.658552	0.109571	0.0639901	0.239401	0.466889	0.0140092	217.202	TRUE
phylum.Bacteroidetes.id.905	Inverse variance weighted (multiplicative random effects)	11	0.0833332	1.0869	1.35601	0.871203	0.112864	0.460302	MR Egger	11	-0.225919	0.797783	1.28008	0.497203	0.241244	0.373475	Weighted median	11	0.117635	1.12483	1.41032	0.897139	0.115398	0.308017	0.00980892	0.18608	0.0131204	243.735	TRUE
genus.Barnesiella.id.944	Inverse variance weighted (fixed effects)	10	0.0539339	1.05541	1.22336	0.910524	0.0753412	0.474077	MR Egger	10	0.37804	1.45942	2.33072	0.913841	0.238846	0.15213	Weighted median	10	0.0458472	1.04691	1.2717	0.861859	0.0992404	0.644095	0.860346	0.190595	0.0166271	240.215	TRUE
genus.Lachnoclostridium.id.11308	Inverse variance weighted (fixed effects)	12	0.0544422	1.05595	1.23027	0.906331	0.0779556	0.484943	MR Egger	12	-0.0807886	0.922389	1.5732	0.540808	0.272399	0.772854	Weighted median	12	0.0750549	1.07794	1.3061	0.889645	0.0979528	0.443537	0.928916	0.615648	0.0141906	257.956	TRUE
genus.Haemophilus.id.3698	Inverse variance weighted (fixed effects)	9	0.0383478	1.03909	1.1577	0.932639	0.0551453	0.486807	MR Egger	9	0.0265068	1.02686	1.31529	0.80168	0.126302	0.839748	Weighted median	9	0.0314346	1.03193	1.19301	0.892604	0.0740033	0.671002	0.666336	0.919926	0.0314755	296.288	TRUE
genus.Marvinbryantia.id.2005	Inverse variance weighted (fixed effects)	9	0.0528393	1.05426	1.22377	0.908232	0.076069	0.487292	MR Egger	9	-0.200774	0.818097	1.37658	0.486191	0.2655	0.474197	Weighted median	9	-0.0206941	0.979519	1.18498	0.80968	0.0971539	0.831325	0.55812	0.351959	0.0169017	205.413	TRUE
genus.unknowngenus.id.959	Inverse variance weighted (fixed effects)	12	0.0285442	1.02896	1.11625	0.948487	0.0415467	0.492058	MR Egger	12	0.060037	1.06188	1.74753	0.645242	0.254166	0.818037	Weighted median	12	0.0208399	1.02106	1.13363	0.919668	0.0533587	0.69612	0.439725	0.902405	0.0519837	266.823	TRUE
genus.RuminococcaceaeUCG005.id.11363	Inverse variance weighted (fixed effects)	12	-0.0472506	0.953848	1.09163	0.833457	0.0688378	0.492458	MR Egger	12	-0.393757	0.674518	1.08479	0.419411	0.242422	0.135383	Weighted median	12	-0.02495	0.975359	1.1956	0.795691	0.103875	0.810181	0.0851336	0.159229	0.0161001	263.47	TRUE
genus.Bilophila.id.3170	Inverse variance weighted (fixed effects)	11	-0.0503938	0.950855	1.09858	0.822994	0.0736801	0.494004	MR Egger	11	-0.0687595	0.933551	2.23108	0.390627	0.444512	0.880483	Weighted median	11	-0.101119	0.903826	1.10708	0.737885	0.103494	0.328545	0.162198	0.967226	0.0178781	233.989	TRUE
genus.Alloprevotella.id.961	Inverse variance weighted (fixed effects)	6	0.0316458	1.03215	1.13178	0.941292	0.0470142	0.500877	MR Egger	6	0.189454	1.20859	2.85005	0.512514	0.437695	0.687445	Weighted median	6	0.0468857	1.048	1.17504	0.934697	0.0583766	0.421883	0.535766	0.735222	0.041338	129.663	TRUE
genus.Senegalimassilia.id.11160	Inverse variance weighted (fixed effects)	4	0.0564515	1.05808	1.24728	0.897574	0.0839344	0.501223	MR Egger	4	0.334069	1.39664	2.39176	0.815551	0.274469	0.347677	Weighted median	4	0.0383798	1.03913	1.25839	0.858065	0.0976814	0.694387	0.541244	0.399384	0.00994423	69.5153	TRUE
phylum.Verrucomicrobia.id.3982	Inverse variance weighted (fixed effects)	12	0.0394995	1.04029	1.17075	0.924367	0.0602781	0.512283	MR Egger	12	0.299801	1.34959	1.85617	0.981264	0.16261	0.0950234	Weighted median	12	0.0783062	1.08145	1.27237	0.919186	0.0829456	0.345135	0.3546	0.115506	0.0212487	268.748	TRUE
genus.RuminococcaceaeUCG014.id.11371	Inverse variance weighted (fixed effects)	9	-0.0505328	0.950723	1.10975	0.814484	0.0789124	0.521935	MR Egger	9	-0.431084	0.649804	1.19065	0.354634	0.308971	0.205615	Weighted median	9	-0.127259	0.880506	1.10193	0.703573	0.114451	0.266181	0.0567976	0.232199	0.0167971	246.028	TRUE
family.Actinomycetaceae.id.421	Inverse variance weighted (fixed effects)	5	0.0490947	1.05032	1.22268	0.902259	0.0775244	0.52655	MR Egger	5	0.159405	1.17281	1.70506	0.806708	0.190917	0.465019	Weighted median	5	0.0883146	1.09233	1.33178	0.895932	0.101125	0.382489	0.919184	0.572114	0.0198457	156.068	TRUE
order.Actinomycetales.id.420	Inverse variance weighted (fixed effects)	5	0.049127	1.05035	1.22293	0.902131	0.0776136	0.526754	MR Egger	5	0.159526	1.17295	1.70619	0.806372	0.191192	0.465293	Weighted median	5	0.0883961	1.09242	1.31969	0.904288	0.0964303	0.359308	0.919127	0.572364	0.0198089	155.793	TRUE
family.Peptococcaceae.id.2024	Inverse variance weighted (fixed effects)	9	-0.0382397	0.962482	1.08943	0.850326	0.0632119	0.545216	MR Egger	9	-0.112076	0.893976	1.20736	0.661934	0.153323	0.48853	Weighted median	9	-0.0730438	0.92956	1.09405	0.789803	0.0831267	0.379562	0.860172	0.613429	0.0250733	275.596	TRUE
class.Alphaproteobacteria.id.2379	Inverse variance weighted (fixed effects)	6	-0.0507298	0.950535	1.12219	0.805141	0.0846981	0.549207	MR Egger	6	0.567201	1.76333	3.61777	0.859456	0.366662	0.196785	Weighted median	6	0.0509751	1.0523	1.33837	0.827371	0.122692	0.677797	0.107011	0.15571	0.0135918	132.196	TRUE
class.Actinobacteria.id.419	Inverse variance weighted (multiplicative random effects)	22	-0.0388851	0.961861	1.09343	0.846121	0.0654123	0.552204	MR Egger	22	0.0140713	1.01417	1.45242	0.708159	0.183244	0.939554	Weighted median	22	-0.0594383	0.942294	1.08732	0.816615	0.0730356	0.415745	0.0247959	0.75947	0.0379496	643.413	TRUE
genus.RuminococcaceaeUCG011.id.11368	Inverse variance weighted (fixed effects)	9	-0.0243171	0.975976	1.05817	0.900169	0.041253	0.55555	MR Egger	9	-0.177666	0.837222	1.25862	0.55691	0.208003	0.421287	Weighted median	9	-0.0340566	0.966517	1.0763	0.867931	0.054891	0.534968	0.822364	0.476465	0.0540921	207.583	TRUE
genus.Coprococcus3.id.11303	Inverse variance weighted (fixed effects)	8	0.0504942	1.05179	1.26069	0.877509	0.0924295	0.58486	MR Egger	8	-0.0737239	0.928928	5.75134	0.150036	0.930182	0.939405	Weighted median	8	0.079802	1.08307	1.352	0.867638	0.113154	0.480655	0.830004	0.897628	0.0130654	209.602	TRUE
genus.Hungatella.id.11306	Inverse variance weighted (fixed effects)	4	0.0368817	1.03757	1.18666	0.907216	0.0684984	0.590279	MR Egger	4	0.732872	2.08105	4.36177	0.992891	0.377554	0.19176	Weighted median	4	0.0563963	1.05802	1.24324	0.900388	0.0823093	0.493234	0.249315	0.201704	0.0248789	107.336	TRUE
genus.unknowngenus.id.2041	Inverse variance weighted (fixed effects)	9	-0.0310729	0.969405	1.08859	0.863273	0.059159	0.599414	MR Egger	9	-0.0141938	0.985906	1.61664	0.601252	0.25232	0.956712	Weighted median	9	0.0580835	1.0598	1.25119	0.897693	0.0846993	0.492863	0.17762	0.94606	0.0262633	214.209	TRUE
genus.Ruminiclostridium9.id.11357	Inverse variance weighted (fixed effects)	10	-0.0443858	0.956585	1.12949	0.810147	0.0847725	0.600566	MR Egger	10	-0.522695	0.592921	1.24123	0.283232	0.376936	0.202951	Weighted median	10	-0.0496985	0.951516	1.18463	0.764277	0.111799	0.656656	0.733789	0.229054	0.0125004	211.691	TRUE
class.Gammaproteobacteria.id.3303	Inverse variance weighted (fixed effects)	8	-0.0449187	0.956075	1.13479	0.805508	0.0874301	0.607415	MR Egger	8	0.249347	1.28319	2.28045	0.722038	0.29338	0.427979	Weighted median	8	0.000160504	1.00016	1.26168	0.792849	0.118512	0.998919	0.469459	0.333835	0.0118667	192.423	TRUE
genus.Veillonella.id.2198	Inverse variance weighted (fixed effects)	6	0.0416529	1.04253	1.22256	0.889012	0.081274	0.608302	MR Egger	6	-0.429313	0.650956	3.65798	0.115841	0.880726	0.651446	Weighted median	6	-0.00324798	0.996757	1.23185	0.806532	0.108043	0.976018	0.119192	0.6182	0.014316	134.912	TRUE
genus.DefluviitaleaceaeUCG011.id.11287	Inverse variance weighted (fixed effects)	8	-0.0317272	0.968771	1.10066	0.852688	0.0651198	0.626108	MR Egger	8	0.430836	1.53854	2.84127	0.833118	0.312967	0.217793	Weighted median	8	0.0185873	1.01876	1.23096	0.843142	0.0965345	0.847315	0.0581072	0.176126	0.0225819	189.011	TRUE
family.Christensenellaceae.id.1866	Inverse variance weighted (fixed effects)	10	-0.0353051	0.965311	1.12051	0.831606	0.0760668	0.642552	MR Egger	10	0.0408006	1.04164	1.59463	0.680422	0.217267	0.855717	Weighted median	10	-0.0654434	0.936652	1.15841	0.757348	0.108413	0.546076	0.189228	0.707756	0.0159921	273.765	TRUE
genus..Eubacteriumrectalegroup.id.14374	Inverse variance weighted (fixed effects)	9	-0.0394303	0.961337	1.14039	0.810397	0.0871429	0.650924	MR Egger	9	-0.15757	0.854217	1.58843	0.459376	0.316487	0.633832	Weighted median	9	0.00559067	1.00561	1.2559	0.805196	0.113398	0.960679	0.775355	0.709338	0.0120736	212.013	TRUE
genus.Gordonibacter.id.821	Inverse variance weighted (multiplicative random effects)	10	-0.024554	0.975745	1.08638	0.876377	0.0547983	0.654095	MR Egger	10	-0.0287574	0.971652	1.56396	0.603665	0.242846	0.908656	Weighted median	10	-0.0737459	0.928908	1.03581	0.833038	0.0555764	0.184533	0.0422318	0.986214	0.0596069	235.856	TRUE
class.Bacilli.id.1673	Inverse variance weighted (fixed effects)	13	-0.0309556	0.969519	1.11127	0.845848	0.0696226	0.656594	MR Egger	13	0.0230811	1.02335	1.4832	0.706071	0.189347	0.905178	Weighted median	13	-0.0613625	0.940482	1.13487	0.77939	0.0958578	0.522081	0.781854	0.764664	0.0160898	284.133	TRUE
genus.LachnospiraceaeUCG001.id.11321	Inverse variance weighted (multiplicative random effects)	12	0.0405886	1.04142	1.24641	0.870147	0.0916744	0.657948	MR Egger	12	0.472483	1.60397	3.60663	0.713333	0.413413	0.279711	Weighted median	12	-0.034239	0.966341	1.15639	0.807522	0.091605	0.708577	0.00656985	0.309332	0.0262035	273.068	TRUE
genus.Intestinimonas.id.2062	Inverse variance weighted (fixed effects)	13	0.0266011	1.02696	1.15731	0.911289	0.0609677	0.662608	MR Egger	13	-0.00471102	0.9953	1.38703	0.714205	0.169323	0.978302	Weighted median	13	-0.0396463	0.961129	1.13305	0.815294	0.0839594	0.636778	0.679533	0.846488	0.023339	288.864	TRUE
genus.unknowngenus.id.2001	Inverse variance weighted (fixed effects)	9	-0.0281591	0.972234	1.10554	0.855001	0.0655582	0.667538	MR Egger	9	-0.0421905	0.958687	1.42335	0.645715	0.201636	0.840219	Weighted median	9	-0.0368928	0.963779	1.13334	0.819591	0.0826824	0.655454	0.976552	0.943399	0.0181836	187.556	TRUE
genus.Coprococcus2.id.11302	Inverse variance weighted (fixed effects)	8	-0.0335346	0.967021	1.12872	0.828491	0.078885	0.670758	MR Egger	8	0.4396	1.55209	4.01307	0.600281	0.484672	0.399364	Weighted median	8	-0.0394368	0.961331	1.16702	0.791894	0.0989241	0.690145	0.765312	0.360679	0.0147938	172.444	TRUE
family.Peptostreptococcaceae.id.2042	Inverse variance weighted (multiplicative random effects)	12	0.0414091	1.04228	1.26163	0.861061	0.0974485	0.670886	MR Egger	12	-0.171701	0.842231	1.27234	0.557519	0.210489	0.433658	Weighted median	12	-0.00272271	0.997281	1.20587	0.824776	0.0968985	0.977583	0.00580761	0.281579	0.0170134	277.948	TRUE
genus.CandidatusSoleaferrea.id.11350	Inverse variance weighted (fixed effects)	8	0.023557	1.02384	1.14613	0.914592	0.0575687	0.682394	MR Egger	8	-0.753634	0.470653	1.62825	0.136044	0.633235	0.278945	Weighted median	8	0.0279465	1.02834	1.19668	0.883683	0.0773487	0.717871	0.480651	0.263885	0.0342905	218.126	TRUE
genus.Olsenella.id.822	Inverse variance weighted (fixed effects)	11	0.0153916	1.01551	1.09587	0.941045	0.038855	0.69201	MR Egger	11	-0.249135	0.779475	1.03949	0.584499	0.14687	0.124065	Weighted median	11	-0.0217732	0.978462	1.08271	0.884251	0.0516538	0.673374	0.512545	0.0946559	0.0624952	249.113	TRUE
genus.Anaerofilum.id.2053	Inverse variance weighted (fixed effects)	10	0.0177814	1.01794	1.112	0.93184	0.0450896	0.693317	MR Egger	10	0.0667856	1.06907	1.85078	0.617526	0.28001	0.81748	Weighted median	10	-0.038057	0.962658	1.09132	0.849168	0.0640006	0.552088	0.282774	0.863018	0.0455723	241.081	TRUE
genus.Ruminiclostridium6.id.11356	Inverse variance weighted (multiplicative random effects)	12	-0.0430611	0.957853	1.19566	0.767341	0.113144	0.70351	MR Egger	12	0.25448	1.28979	2.51705	0.660917	0.341126	0.472839	Weighted median	12	-0.0801264	0.923	1.12655	0.75623	0.101675	0.430661	0.00104214	0.376585	0.0172277	234.53	TRUE
genus.unknowngenus.id.1000000073	Inverse variance weighted (fixed effects)	16	-0.0184102	0.981758	1.08527	0.888123	0.0511405	0.718853	MR Egger	16	-0.0504893	0.950764	1.28413	0.703941	0.153353	0.746851	Weighted median	16	0.00713917	1.00716	1.14886	0.882944	0.0671594	0.915343	0.538246	0.827606	0.0333583	362.694	TRUE
family.ClostridialesvadinBB60group.id.11286	Inverse variance weighted (fixed effects)	16	-0.0184102	0.981758	1.08527	0.888123	0.0511405	0.718853	MR Egger	16	-0.0504893	0.950764	1.28413	0.703941	0.153353	0.746851	Weighted median	16	0.00713917	1.00716	1.15052	0.881672	0.067895	0.916257	0.538246	0.827606	0.0333583	362.694	TRUE
family.Lactobacillaceae.id.1836	Inverse variance weighted (fixed effects)	9	0.0207405	1.02096	1.14386	0.911258	0.0579945	0.720622	MR Egger	9	-0.0598728	0.941884	1.33631	0.663877	0.178462	0.747083	Weighted median	9	0.071866	1.07451	1.25629	0.919033	0.0797443	0.367479	0.444854	0.645724	0.030078	218.843	TRUE
genus.Blautia.id.1992	Inverse variance weighted (multiplicative random effects)	10	-0.0427649	0.958137	1.21509	0.755521	0.121215	0.724238	MR Egger	10	-0.197526	0.820759	1.39064	0.484414	0.269025	0.48377	Weighted median	10	0.0207199	1.02094	1.29255	0.806402	0.120354	0.863313	0.00743342	0.533856	0.0156941	291.367	TRUE
genus.Bifidobacterium.id.436	Inverse variance weighted (fixed effects)	24	-0.0158044	0.98432	1.07772	0.899017	0.0462493	0.73256	MR Egger	24	-0.215849	0.805857	1.07023	0.60679	0.144757	0.150132	Weighted median	24	-0.0371361	0.963545	1.09485	0.847984	0.0651823	0.568863	0.435053	0.158868	0.0469295	727.575	TRUE
genus.Faecalibacterium.id.2057	Inverse variance weighted (fixed effects)	6	0.0315531	1.03206	1.2408	0.85843	0.0939814	0.737069	MR Egger	6	-0.203614	0.815777	1.1735	0.567099	0.185514	0.334026	Weighted median	6	-0.0661852	0.935958	1.18338	0.740264	0.119675	0.580236	0.652687	0.215433	0.0116731	213.543	TRUE
order.Lactobacillales.id.1800	Inverse variance weighted (fixed effects)	10	-0.0257827	0.974547	1.13496	0.836804	0.0777461	0.740171	MR Egger	10	0.00882269	1.00886	1.48238	0.686598	0.196341	0.96526	Weighted median	10	-0.0491616	0.952027	1.17444	0.771737	0.107117	0.64627	0.767158	0.852572	0.0156148	274.309	TRUE
genus.Slackia.id.825	Inverse variance weighted (fixed effects)	5	-0.0230875	0.977177	1.12409	0.849468	0.0714576	0.746624	MR Egger	5	-0.0917102	0.91237	1.94538	0.427895	0.38631	0.827635	Weighted median	5	-0.0706651	0.931774	1.12352	0.772751	0.0954764	0.45922	0.600973	0.868081	0.0181805	112.233	TRUE
family.Porphyromonadaceae.id.943	Inverse variance weighted (fixed effects)	10	-0.0277742	0.972608	1.15465	0.819266	0.0875366	0.751026	MR Egger	10	0.203931	1.22621	2.45806	0.611703	0.354817	0.581258	Weighted median	10	-0.0170953	0.98305	1.23934	0.779761	0.1182	0.885003	0.612542	0.519393	0.0110103	200.681	TRUE
order.Rhodospirillales.id.2667	Inverse variance weighted (fixed effects)	12	-0.0171837	0.982963	1.0942	0.883036	0.0546969	0.753398	MR Egger	12	0.432168	1.54059	3.42864	0.692236	0.408161	0.314589	Weighted median	12	0.0183863	1.01856	1.19379	0.869044	0.0809939	0.820417	0.094547	0.290273	0.0299476	265.531	TRUE
family.Enterobacteriaceae.id.3469	Inverse variance weighted (fixed effects)	6	0.030639	1.03111	1.24851	0.851568	0.0976098	0.753603	MR Egger	6	0.178009	1.19484	6.41196	0.222652	0.857222	0.84564	Weighted median	6	-0.042876	0.95803	1.2267	0.748206	0.126123	0.733891	0.173663	0.870254	0.00955786	131.01	TRUE
order.Enterobacteriales.id.3468	Inverse variance weighted (fixed effects)	6	0.030639	1.03111	1.24851	0.851568	0.0976098	0.753603	MR Egger	6	0.178009	1.19484	6.41196	0.222652	0.857222	0.84564	Weighted median	6	-0.042876	0.95803	1.22753	0.747698	0.12647	0.734593	0.173663	0.870254	0.00955786	131.01	TRUE
order.Burkholderiales.id.2874	Inverse variance weighted (multiplicative random effects)	11	0.0340288	1.03461	1.29768	0.824878	0.115586	0.768451	MR Egger	11	-0.268095	0.764835	1.68266	0.347647	0.402282	0.521848	Weighted median	11	0.025115	1.02543	1.27656	0.823711	0.111761	0.822197	0.0263012	0.452345	0.0142274	246.729	TRUE
genus..Eubacteriumcoprostanoligenesgroup.id.11375	Inverse variance weighted (fixed effects)	11	0.0241765	1.02447	1.20394	0.871757	0.0823576	0.769098	MR Egger	11	-0.328978	0.719659	1.35281	0.382841	0.32202	0.333641	Weighted median	11	0.0778682	1.08098	1.33499	0.875303	0.10768	0.469593	0.696199	0.285931	0.0132762	233.818	TRUE
genus.Victivallis.id.2256	Inverse variance weighted (fixed effects)	9	0.0114715	1.01154	1.09225	0.936789	0.0391676	0.769612	MR Egger	9	0.217681	1.24319	2.56043	0.603618	0.36862	0.573399	Weighted median	9	0.0530716	1.05451	1.16781	0.952191	0.0520723	0.308112	0.170126	0.590048	0.058972	204.61	TRUE
class.Clostridia.id.1859	Inverse variance weighted (fixed effects)	11	-0.0245389	0.97576	1.1526	0.826054	0.0849778	0.772758	MR Egger	11	-0.428839	0.651264	1.88728	0.224739	0.542845	0.449849	Weighted median	11	-0.00260805	0.997395	1.28326	0.775208	0.128579	0.983817	0.163182	0.467427	0.0130493	242.462	TRUE
genus.LachnospiraceaeFCS020group.id.11314	Inverse variance weighted (fixed effects)	13	0.0178227	1.01798	1.14963	0.901408	0.0620512	0.77394	MR Egger	13	0.0775194	1.0806	1.47438	0.791999	0.158528	0.634449	Weighted median	13	0.0364913	1.03717	1.22664	0.87696	0.0856047	0.669906	0.568624	0.690234	0.0203857	286.552	TRUE
genus..Eubacteriumeligensgroup.id.14372	Inverse variance weighted (fixed effects)	7	-0.0276936	0.972686	1.17582	0.804648	0.0967636	0.774726	MR Egger	7	0.749883	2.11675	4.49765	0.996218	0.384526	0.10865	Weighted median	7	0.0561377	1.05774	1.42591	0.784637	0.152383	0.712576	0.0565593	0.0885516	0.0104791	156.468	TRUE
phylum.Euryarchaeota.id.55	Inverse variance weighted (fixed effects)	13	0.0100671	1.01012	1.08601	0.93953	0.0369603	0.785333	MR Egger	13	-0.00827398	0.99176	1.44435	0.680989	0.191804	0.966365	Weighted median	13	-0.012221	0.987853	1.08669	0.898005	0.0486524	0.801668	0.280989	0.92368	0.0720378	299.807	TRUE
order.Selenomonadales.id.2165	Inverse variance weighted (fixed effects)	8	-0.0256252	0.9747	1.1722	0.810473	0.0941385	0.785463	MR Egger	8	-0.134372	0.874265	1.63036	0.468815	0.317947	0.687297	Weighted median	8	0.0122283	1.0123	1.27904	0.80119	0.119329	0.918379	0.892634	0.732542	0.0104002	190.936	TRUE
class.Negativicutes.id.2164	Inverse variance weighted (fixed effects)	8	-0.0256252	0.9747	1.1722	0.810473	0.0941385	0.785463	MR Egger	8	-0.134372	0.874265	1.63036	0.468815	0.317947	0.687297	Weighted median	8	0.0122283	1.0123	1.28181	0.799459	0.120433	0.919125	0.892634	0.732542	0.0104002	190.936	TRUE
genus.Collinsella.id.815	Inverse variance weighted (fixed effects)	10	0.019928	1.02013	1.18804	0.875948	0.0777433	0.797696	MR Egger	10	0.0101292	1.01018	1.86761	0.546401	0.313536	0.975019	Weighted median	10	0.0278615	1.02825	1.25727	0.840956	0.102591	0.785945	0.489025	0.975009	0.0158601	230.97	TRUE
genus.Lactobacillus.id.1837	Inverse variance weighted (fixed effects)	8	0.0155444	1.01567	1.14644	0.899805	0.0617966	0.801396	MR Egger	8	-0.257219	0.773199	1.16328	0.513925	0.208398	0.263249	Weighted median	8	0.0952178	1.0999	1.29229	0.936147	0.0822454	0.246975	0.392285	0.219591	0.0274707	196.484	TRUE
genus.Howardella.id.2000	Inverse variance weighted (fixed effects)	9	-0.0105578	0.989498	1.07539	0.910464	0.0424707	0.803678	MR Egger	9	0.155639	1.1684	1.68325	0.811033	0.186268	0.430992	Weighted median	9	0.00377422	1.00378	1.1191	0.900344	0.0554861	0.945769	0.748144	0.389943	0.0511699	204.824	TRUE
genus.Sutterella.id.2896	Inverse variance weighted (multiplicative random effects)	12	-0.0257029	0.974625	1.19728	0.793374	0.104978	0.80658	MR Egger	12	-0.434889	0.647337	1.83927	0.227833	0.532783	0.433366	Weighted median	12	-0.0450045	0.955993	1.16044	0.787564	0.0988806	0.649008	0.00625263	0.45124	0.0190256	257.017	TRUE
genus.Oscillospira.id.2064	Inverse variance weighted (fixed effects)	8	-0.0174812	0.982671	1.1325	0.852661	0.0724041	0.809215	MR Egger	8	0.469504	1.5992	2.80515	0.911696	0.28671	0.152629	Weighted median	8	-0.0869547	0.916719	1.11146	0.756099	0.0982795	0.376281	0.277035	0.129714	0.0181036	188.006	TRUE
order.Bacteroidales.id.913	Inverse variance weighted (multiplicative random effects)	12	0.0258362	1.02617	1.28034	0.822463	0.112902	0.818995	MR Egger	12	-0.270456	0.763032	1.24848	0.46634	0.251216	0.306952	Weighted median	12	0.043695	1.04466	1.33674	0.816405	0.125785	0.728308	0.00532835	0.219432	0.0138498	257.46	TRUE
class.Bacteroidia.id.912	Inverse variance weighted (multiplicative random effects)	12	0.0258362	1.02617	1.28034	0.822463	0.112902	0.818995	MR Egger	12	-0.270456	0.763032	1.24848	0.46634	0.251216	0.306952	Weighted median	12	0.043695	1.04466	1.34058	0.814066	0.127249	0.731312	0.00532835	0.219432	0.0138498	257.46	TRUE
genus.FamilyXIIIAD3011group.id.11293	Inverse variance weighted (fixed effects)	12	0.0153825	1.0155	1.16246	0.88712	0.0689578	0.823481	MR Egger	12	0.0978095	1.10275	1.95039	0.623497	0.290929	0.74367	Weighted median	12	-0.00798818	0.992044	1.18675	0.829284	0.0914311	0.930379	0.939885	0.776526	0.0179861	260.062	TRUE
genus.Erysipelatoclostridium.id.11381	Inverse variance weighted (fixed effects)	16	0.0112427	1.01131	1.11661	0.91593	0.0505399	0.823962	MR Egger	16	0.181909	1.19951	1.89591	0.758904	0.233566	0.449042	Weighted median	16	0.051644	1.053	1.22143	0.907794	0.0757052	0.49513	0.195898	0.462989	0.0359206	364.43	TRUE
genus..Ruminococcustorquesgroup.id.14377	Inverse variance weighted (multiplicative random effects)	9	0.0283385	1.02874	1.32388	0.799403	0.128688	0.825707	MR Egger	9	-0.22314	0.800003	1.55861	0.410626	0.340272	0.532925	Weighted median	9	-0.111767	0.894252	1.14297	0.699657	0.125203	0.372022	0.0163474	0.449198	0.0127595	230.003	TRUE
genus.Ruminiclostridium5.id.11355	Inverse variance weighted (fixed effects)	9	-0.0191806	0.981002	1.17017	0.822411	0.0899663	0.831173	MR Egger	9	-0.101898	0.903122	2.15443	0.378583	0.443583	0.824881	Weighted median	9	-0.0226318	0.977622	1.25674	0.760494	0.12814	0.859809	0.333091	0.853459	0.0109962	193.405	TRUE
genus.Ruminococcus1.id.11373	Inverse variance weighted (fixed effects)	8	0.0194049	1.01959	1.22566	0.848174	0.0939155	0.836306	MR Egger	8	0.124252	1.1323	2.15396	0.595233	0.328089	0.717938	Weighted median	8	-0.0302584	0.970195	1.25892	0.747685	0.132916	0.819917	0.186773	0.742956	0.0120486	202.495	TRUE
genus..Ruminococcusgauvreauiigroup.id.11342	Inverse variance weighted (fixed effects)	10	0.0153583	1.01548	1.17563	0.87714	0.0747178	0.837142	MR Egger	10	-0.132538	0.87587	2.4513	0.312956	0.525079	0.807085	Weighted median	10	-0.0219331	0.978306	1.18482	0.807784	0.0977181	0.822405	0.323012	0.782596	0.0181192	246.909	TRUE
genus.Flavonifractor.id.2059	Inverse variance weighted (fixed effects)	5	0.0183761	1.01855	1.21682	0.852578	0.0907483	0.839529	MR Egger	5	-0.125087	0.88242	3.03565	0.256508	0.630363	0.85539	Weighted median	5	-0.0256544	0.974672	1.24532	0.762842	0.125025	0.837421	0.356438	0.832136	0.0109066	119.123	TRUE
genus.Phascolarctobacterium.id.2168	Inverse variance weighted (fixed effects)	9	-0.0143953	0.985708	1.1388	0.853198	0.0736573	0.845052	MR Egger	9	0.674103	1.96227	4.21586	0.913339	0.390179	0.127682	Weighted median	9	-0.0427721	0.95813	1.18621	0.773906	0.108945	0.694614	0.0955267	0.113638	0.0183754	208.009	TRUE
genus.Escherichia.Shigella.id.3504	Inverse variance weighted (fixed effects)	9	0.015164	1.01528	1.18228	0.871865	0.077696	0.845259	MR Egger	9	-0.19692	0.821257	1.40458	0.480189	0.273803	0.49532	Weighted median	9	0.00567589	1.00569	1.23515	0.818862	0.104855	0.956831	0.57943	0.44579	0.0193352	236.597	TRUE
family.Defluviitaleaceae.id.1924	Inverse variance weighted (fixed effects)	9	0.0115172	1.01158	1.1422	0.895904	0.0619588	0.852535	MR Egger	9	0.423868	1.52786	2.70133	0.864149	0.290754	0.188245	Weighted median	9	0.0328093	1.03335	1.23064	0.867694	0.0891459	0.712843	0.0625514	0.18415	0.0247759	208.349	TRUE
order.Desulfovibrionales.id.3156	Inverse variance weighted (multiplicative random effects)	10	-0.0194847	0.980704	1.20526	0.797983	0.105195	0.853053	MR Egger	10	-0.200042	0.818696	1.49804	0.447426	0.308266	0.534568	Weighted median	10	-0.0217298	0.978505	1.21464	0.788276	0.110294	0.843815	0.0399589	0.548681	0.0162505	250.129	TRUE
genus..Eubacteriumfissicatenagroup.id.14373	Inverse variance weighted (fixed effects)	7	0.00826578	1.0083	1.10913	0.91664	0.0486254	0.865019	MR Egger	7	-0.128638	0.879292	1.44755	0.534113	0.254342	0.634523	Weighted median	7	0.0117868	1.01186	1.15547	0.886095	0.0677132	0.861811	0.542464	0.607016	0.0398685	159.078	TRUE
genus.ChristensenellaceaeR.7group.id.11283	Inverse variance weighted (fixed effects)	8	-0.0137221	0.986372	1.18103	0.823797	0.0918922	0.881294	MR Egger	8	-0.229453	0.794968	1.36534	0.46287	0.275947	0.437518	Weighted median	8	-0.059207	0.942512	1.20081	0.739771	0.123575	0.631855	0.343475	0.433969	0.0110438	182.281	TRUE
genus.Paraprevotella.id.962	Inverse variance weighted (fixed effects)	13	-0.00683099	0.993192	1.08725	0.907275	0.0461625	0.882361	MR Egger	13	-0.1695	0.844086	1.15491	0.616915	0.159961	0.312023	Weighted median	13	-0.0536498	0.947764	1.06937	0.839988	0.0615905	0.383714	0.65619	0.310942	0.0401029	299.843	TRUE
class.Deltaproteobacteria.id.3087	Inverse variance weighted (multiplicative random effects)	11	0.0142278	1.01433	1.23267	0.834663	0.0994666	0.886258	MR Egger	11	-0.248169	0.780228	1.40162	0.434323	0.298876	0.427822	Weighted median	11	0.0868533	1.09074	1.34857	0.8822	0.10826	0.4224	0.0436902	0.375763	0.015347	236.381	TRUE
genus..Eubacteriumnodatumgroup.id.11297	Inverse variance weighted (fixed effects)	10	-0.00515463	0.994859	1.06985	0.925128	0.0370758	0.889427	MR Egger	10	-0.00147689	0.998524	1.42269	0.700821	0.180626	0.993676	Weighted median	10	0.0409172	1.04177	1.15036	0.943425	0.0505897	0.418627	0.377848	0.983837	0.0660389	232.843	TRUE
genus.Eisenbergiella.id.11304	Inverse variance weighted (fixed effects)	11	-0.00634577	0.993674	1.08873	0.906917	0.0466112	0.891709	MR Egger	11	-0.806275	0.446518	0.891727	0.223587	0.352898	0.0481886	Weighted median	11	-0.0328597	0.967674	1.10622	0.846479	0.0682703	0.630291	0.260407	0.0480271	0.0413774	240.895	TRUE
genus.LachnospiraceaeUCG004.id.11324	Inverse variance weighted (fixed effects)	13	-0.00923993	0.990803	1.13289	0.866539	0.0683717	0.892499	MR Egger	13	0.102282	1.1077	1.93941	0.632662	0.285766	0.727176	Weighted median	13	-0.0390496	0.961703	1.16474	0.794058	0.0977295	0.689474	0.438914	0.694712	0.0203977	301.175	TRUE
order.Methanobacteriales.id.120	Inverse variance weighted (fixed effects)	11	-0.00512797	0.994885	1.07209	0.92324	0.0381318	0.893023	MR Egger	11	0.018943	1.01912	1.49645	0.694052	0.195995	0.925122	Weighted median	11	0.0218184	1.02206	1.12434	0.929081	0.0486622	0.65389	0.18486	0.902102	0.0647479	255.876	TRUE
family.Methanobacteriaceae.id.121	Inverse variance weighted (fixed effects)	11	-0.00512797	0.994885	1.07209	0.92324	0.0381318	0.893023	MR Egger	11	0.018943	1.01912	1.49645	0.694052	0.195995	0.925122	Weighted median	11	0.0218184	1.02206	1.12852	0.925642	0.0505544	0.666044	0.18486	0.902102	0.0647479	255.876	TRUE
class.Methanobacteria.id.119	Inverse variance weighted (fixed effects)	11	-0.00512797	0.994885	1.07209	0.92324	0.0381318	0.893023	MR Egger	11	0.018943	1.01912	1.49645	0.694052	0.195995	0.925122	Weighted median	11	0.0218184	1.02206	1.12903	0.925219	0.0507875	0.667485	0.18486	0.902102	0.0647479	255.876	TRUE
family.Ruminococcaceae.id.2050	Inverse variance weighted (fixed effects)	8	-0.0124869	0.987591	1.18653	0.82201	0.0936308	0.893906	MR Egger	8	0.0806608	1.084	1.74264	0.6743	0.242215	0.750452	Weighted median	8	0.0632807	1.06533	1.37547	0.825116	0.130363	0.627379	0.549771	0.6912	0.0106056	196.517	TRUE
genus.Oxalobacter.id.2978	Inverse variance weighted (fixed effects)	11	-0.0051079	0.994905	1.07703	0.91904	0.0404683	0.899558	MR Egger	11	0.00407895	1.00409	1.62671	0.619775	0.246162	0.987141	Weighted median	11	0.0245892	1.02489	1.1475	0.915388	0.0576515	0.669733	0.119507	0.970353	0.0531451	261.22	TRUE
genus.Eggerthella.id.819	Inverse variance weighted (fixed effects)	9	0.00637098	1.00639	1.11245	0.910446	0.0511182	0.900815	MR Egger	9	0.1463	1.15754	1.81904	0.7366	0.230618	0.545997	Weighted median	9	-0.00639251	0.993628	1.13922	0.866645	0.0697618	0.926989	0.5169	0.553507	0.0366625	195.807	TRUE
genus.unknowngenus.id.2071	Inverse variance weighted (fixed effects)	16	0.00665578	1.00668	1.12808	0.898338	0.0580944	0.908787	MR Egger	16	-0.296164	0.743665	1.40125	0.394674	0.32323	0.375043	Weighted median	16	-0.00294484	0.997059	1.16841	0.850838	0.0809126	0.970967	0.172928	0.354414	0.0261848	339.257	TRUE
family.BacteroidalesS24.7group.id.11173	Inverse variance weighted (fixed effects)	9	0.00640492	1.00643	1.13258	0.894322	0.060252	0.915343	MR Egger	9	0.516137	1.67554	2.82282	0.994553	0.266122	0.0936073	Weighted median	9	-0.0359294	0.964708	1.13209	0.822074	0.0816302	0.65983	0.225412	0.0899577	0.0257886	210.499	TRUE
genus.unknowngenus.id.1000005479	Inverse variance weighted (fixed effects)	9	0.00640492	1.00643	1.13258	0.894322	0.060252	0.915343	MR Egger	9	0.516137	1.67554	2.82282	0.994553	0.266122	0.0936073	Weighted median	9	-0.0359294	0.964708	1.13349	0.82106	0.08226	0.662272	0.225412	0.0899577	0.0257886	210.499	TRUE
family.Streptococcaceae.id.1850	Inverse variance weighted (fixed effects)	16	0.00628527	1.00631	1.14265	0.88623	0.0648287	0.922764	MR Egger	16	-0.11921	0.887622	1.44456	0.545408	0.248475	0.638803	Weighted median	16	0.0627489	1.06476	1.26722	0.894647	0.088814	0.479865	0.625395	0.60903	0.0200224	339.674	TRUE
genus.Coprobacter.id.949	Inverse variance weighted (fixed effects)	10	0.0049392	1.00495	1.11211	0.908115	0.0516959	0.923883	MR Egger	10	-0.241835	0.785185	1.08724	0.567046	0.166061	0.183405	Weighted median	10	-0.0296302	0.970804	1.10726	0.851163	0.0671029	0.658805	0.657465	0.156504	0.035966	253.544	TRUE
genus.LachnospiraceaeUCG010.id.11330	Inverse variance weighted (fixed effects)	8	-0.0068129	0.99321	1.15257	0.855886	0.0759213	0.928497	MR Egger	8	-0.193085	0.824412	1.25717	0.540625	0.215278	0.404315	Weighted median	8	-0.00991017	0.990139	1.2056	0.813185	0.100452	0.921412	0.243979	0.380372	0.0160825	216.315	TRUE
genus.Catenibacterium.id.2153	Inverse variance weighted (fixed effects)	5	-0.0044087	0.995601	1.1052	0.896873	0.0532817	0.934056	MR Egger	5	-0.527509	0.590073	1.68789	0.206284	0.53622	0.397774	Weighted median	5	-0.0207377	0.979476	1.12864	0.850023	0.0723234	0.774315	0.330664	0.39886	0.0334902	112.164	TRUE
class.Betaproteobacteria.id.2867	Inverse variance weighted (multiplicative random effects)	12	-0.0094042	0.99064	1.23938	0.79182	0.114294	0.934424	MR Egger	12	-0.237305	0.788751	1.82851	0.340238	0.428983	0.592291	Weighted median	12	0.00320619	1.00321	1.24191	0.81039	0.108901	0.976513	0.0142422	0.59267	0.0151408	263.641	TRUE
phylum.Cyanobacteria.id.1500	Inverse variance weighted (fixed effects)	7	-0.00388796	0.99612	1.12257	0.883912	0.0609742	0.949158	MR Egger	7	-0.182949	0.832811	1.22247	0.567356	0.195826	0.393066	Weighted median	7	-0.0200453	0.980154	1.1441	0.8397	0.078911	0.799476	0.647349	0.380132	0.0245725	179.263	TRUE
genus.Dialister.id.2183	Inverse variance weighted (fixed effects)	10	0.00436518	1.00437	1.15435	0.873882	0.071008	0.950981	MR Egger	10	-0.0295522	0.97088	1.91844	0.491342	0.347481	0.934314	Weighted median	10	-0.000796845	0.999203	1.23056	0.811347	0.106256	0.994017	0.193312	0.9221	0.0187828	229.46	TRUE
genus.Akkermansia.id.4037	Inverse variance weighted (fixed effects)	11	0.00311224	1.00312	1.13572	0.885996	0.0633447	0.960814	MR Egger	11	0.381193	1.46403	2.27252	0.943175	0.224335	0.1235	Weighted median	11	0.0491765	1.05041	1.24679	0.884951	0.0874486	0.573879	0.21397	0.111632	0.0204407	247.485	TRUE
order.Verrucomicrobiales.id.4030	Inverse variance weighted (fixed effects)	11	0.00296022	1.00296	1.13553	0.885879	0.0633344	0.962721	MR Egger	11	0.379773	1.46195	2.27092	0.941163	0.2247	0.125263	Weighted median	11	0.0492435	1.05048	1.24441	0.886769	0.0864359	0.568873	0.213957	0.113199	0.0204461	247.573	TRUE
class.Verrucomicrobiae.id.4029	Inverse variance weighted (fixed effects)	11	0.00296022	1.00296	1.13553	0.885879	0.0633344	0.962721	MR Egger	11	0.379773	1.46195	2.27092	0.941163	0.2247	0.125263	Weighted median	11	0.0492435	1.05048	1.25543	0.878982	0.0909361	0.58815	0.213957	0.113199	0.0204461	247.573	TRUE
family.Rikenellaceae.id.967	Inverse variance weighted (fixed effects)	19	-0.00283635	0.997168	1.1247	0.884097	0.0614042	0.963158	MR Egger	19	-0.135679	0.873123	1.29957	0.586612	0.202915	0.512699	Weighted median	19	-0.0231482	0.977118	1.14107	0.836722	0.0791402	0.769908	0.911586	0.501426	0.0243047	440.362	TRUE
family.Verrucomicrobiaceae.id.4036	Inverse variance weighted (fixed effects)	11	0.00291862	1.00292	1.1355	0.885828	0.0633424	0.963249	MR Egger	11	0.379437	1.46146	2.27077	0.940593	0.224838	0.125759	Weighted median	11	0.0492334	1.05047	1.25508	0.879212	0.0907971	0.587657	0.213954	0.11364	0.0204406	247.505	TRUE
genus.Adlercreutzia.id.812	Inverse variance weighted (multiplicative random effects)	9	0.00377664	1.00378	1.2173	0.827721	0.098396	0.969383	MR Egger	9	-0.753433	0.470747	1.01272	0.218819	0.390856	0.0952512	Weighted median	9	0.0859041	1.0897	1.31067	0.905988	0.094201	0.361809	0.0162418	0.0876832	0.0228675	192.861	TRUE
genus.Oscillibacter.id.2063	Inverse variance weighted (fixed effects)	12	-0.00125303	0.998748	1.11249	0.896636	0.0550269	0.981833	MR Egger	12	-0.2881	0.749687	1.34299	0.418491	0.297449	0.355602	Weighted median	12	0.0345694	1.03517	1.20837	0.8868	0.0789311	0.661408	0.301366	0.348167	0.0296723	273.015	TRUE
genus..Ruminococcusgnavusgroup.id.14376	Inverse variance weighted (fixed effects)	12	-0.000782095	0.999218	1.09504	0.911781	0.0467211	0.986644	MR Egger	12	-0.0578688	0.943774	1.49156	0.597167	0.233515	0.809291	Weighted median	12	-0.0256557	0.974671	1.11014	0.855735	0.0663973	0.699203	0.510063	0.807951	0.0415889	277.676	TRUE
genus.Parasutterella.id.2892	Inverse variance weighted (fixed effects)	13	-0.000919072	0.999081	1.11373	0.896238	0.0554234	0.98677	MR Egger	13	0.0209647	1.02119	1.4025	0.743546	0.161883	0.899296	Weighted median	13	-0.0289018	0.971512	1.12928	0.835785	0.0767766	0.70659	0.561345	0.888199	0.0256086	299.19	TRUE
genus.Peptococcus.id.2037	Inverse variance weighted (fixed effects)	15	-0.000651743	0.999348	1.08178	0.923195	0.0404405	0.987142	MR Egger	15	0.0706178	1.07317	1.55377	0.741226	0.18881	0.714422	Weighted median	15	-0.020078	0.980122	1.09512	0.877202	0.0566022	0.722798	0.178378	0.702574	0.0582376	349.7	TRUE
genus.ErysipelotrichaceaeUCG003.id.11384	Inverse variance weighted (fixed effects)	13	-0.00100561	0.998995	1.13337	0.880553	0.0643875	0.987539	MR Egger	13	0.0762138	1.07919	1.54006	0.756242	0.181433	0.682525	Weighted median	13	0.0321576	1.03268	1.22182	0.872822	0.0858065	0.707832	0.892385	0.65779	0.0181303	275.074	TRUE
family.Erysipelotrichaceae.id.2149	Inverse variance weighted (fixed effects)	10	-0.00114102	0.99886	1.18943	0.838819	0.0890912	0.989781	MR Egger	10	0.482627	1.62033	4.48426	0.585482	0.519361	0.379934	Weighted median	10	-0.0259946	0.97434	1.23105	0.771164	0.119316	0.827535	0.292758	0.370649	0.0122656	226.192	TRUE
class.Erysipelotrichia.id.2147	Inverse variance weighted (fixed effects)	10	-0.00114102	0.99886	1.18943	0.838819	0.0890912	0.989781	MR Egger	10	0.482627	1.62033	4.48426	0.585482	0.519361	0.379934	Weighted median	10	-0.0259946	0.97434	1.23636	0.76785	0.121513	0.830606	0.292758	0.370649	0.0122656	226.192	TRUE
order.Erysipelotrichales.id.2148	Inverse variance weighted (fixed effects)	10	-0.00114102	0.99886	1.18943	0.838819	0.0890912	0.989781	MR Egger	10	0.482627	1.62033	4.48426	0.585482	0.519361	0.379934	Weighted median	10	-0.0259946	0.97434	1.23978	0.765733	0.122922	0.832519	0.292758	0.370649	0.0122656	226.192	TRUE
family.Rhodospirillaceae.id.2717	Inverse variance weighted (fixed effects)	14	-0.000225571	0.999774	1.10516	0.904435	0.0511325	0.99648	MR Egger	14	0.203508	1.2257	2.47647	0.60664	0.358841	0.581082	Weighted median	14	0.0107475	1.01081	1.16771	0.874982	0.0736221	0.883935	0.227359	0.575528	0.0349575	307.866	TRUE
family.Desulfovibrionaceae.id.3169	Inverse variance weighted (multiplicative random effects)	8	-0.000228938	0.999771	1.28633	0.777047	0.128584	0.998579	MR Egger	8	-0.232687	0.792402	1.57067	0.399765	0.349077	0.529826	Weighted median	8	0.0809649	1.08433	1.38724	0.847565	0.12569	0.519469	0.0172244	0.498331	0.0136641	209.74	TRUE
Legend
Column	Description
exposure	Bacterial taxa
method	The type of model applied in MR analysis
nsnp	Number of SNPs
b	Estimated causal effect coefficient in different MR methods
OR	Odds ratio
UPCI	Upper confidence interval
LWCI	Lower confidence interval
se	Standard error of coefficient estimate
p	P-value of causal estimation in different MR methods
Q_pval	P-value of heterogeneity analysis
Ple_pval	P-value of horizontal pleiotropy analysis
R2	The portion of exposure variance explained by the IVs
F	F statistics
correctcausaldirection	Steiger's directional test

## Sheet: Supplementary_table4
Supplementary Table 4: Full results of MR analysis between gut microbiota and ADHD in FinnGen consortium at locus-wide significance level (p < 1×10-5)
exposure	method1	nsnp1	b1	OR1	UPCI1	LWCI1	se1	p1	method2	nsnp2	b2	OR2	UPCI2	LWCI2	se2	p2	method3	nsnp3	b3	OR3	UPCI3	LWCI3	se3	p3	Q_pval	Ple_pval	R2	F	correctcausaldirection
phylum.Actinobacteria.id.400	Inverse variance weighted (fixed effects)	26	-0.554312	0.574467	0.824185	0.400411	0.184159	0.00261282	MR Egger	26	-1.08146	0.339101	1.43542	0.0801086	0.73618	0.154816	Weighted median	26	-0.365644	0.69375	1.13559	0.423823	0.251426	0.145869	0.749707	0.466734	0.0372243	695.48	TRUE
family.Bifidobacteriaceae.id.433	Inverse variance weighted (fixed effects)	29	-0.435565	0.646899	0.859416	0.486933	0.14493	0.00265282	MR Egger	29	-1.02267	0.359634	1.11019	0.116499	0.575102	0.0866292	Weighted median	29	-0.332788	0.716922	1.10022	0.46716	0.218519	0.127777	0.118879	0.295701	0.0585434	927.348	TRUE
order.Bifidobacteriales.id.432	Inverse variance weighted (fixed effects)	29	-0.435565	0.646899	0.859416	0.486933	0.14493	0.00265282	MR Egger	29	-1.02267	0.359634	1.11019	0.116499	0.575102	0.0866292	Weighted median	29	-0.332788	0.716922	1.09578	0.469052	0.216456	0.124185	0.118879	0.295701	0.0585434	927.348	TRUE
class.Betaproteobacteria.id.2867	Inverse variance weighted (fixed effects)	11	0.725393	2.06554	3.64829	1.16944	0.290238	0.0124437	MR Egger	11	-0.699301	0.496932	5.37264	0.0459628	1.2146	0.578897	Weighted median	11	0.755216	2.12807	4.8999	0.924241	0.425509	0.0759226	0.0844698	0.250018	0.0139052	241.822	TRUE
genus.Peptococcus.id.2037	Inverse variance weighted (fixed effects)	15	0.339129	1.40372	1.87048	1.05344	0.146463	0.0205878	MR Egger	15	0.578083	1.78262	5.37032	0.59172	0.562656	0.322962	Weighted median	15	0.309022	1.36209	2.00837	0.923779	0.198114	0.118804	0.660073	0.667268	0.0584057	350.771	TRUE
genus.RuminococcaceaeNK4A214group.id.11358	Inverse variance weighted (fixed effects)	14	-0.548591	0.577763	0.931739	0.358266	0.243821	0.0244503	MR Egger	14	-0.404739	0.667151	3.31945	0.134085	0.818642	0.629948	Weighted median	14	-0.593042	0.552644	1.03885	0.293994	0.322018	0.0655277	0.971635	0.857029	0.0199414	311.027	TRUE
class.Coriobacteriia.id.809	Inverse variance weighted (fixed effects)	17	0.52824	1.69594	2.72608	1.05508	0.242156	0.0291534	MR Egger	17	0.132141	1.14127	8.16302	0.159561	1.00381	0.897019	Weighted median	17	0.321212	1.3788	2.68199	0.708833	0.339463	0.344028	0.540628	0.690042	0.0198582	358.389	TRUE
family.Coriobacteriaceae.id.811	Inverse variance weighted (fixed effects)	17	0.52824	1.69594	2.72608	1.05508	0.242156	0.0291534	MR Egger	17	0.132141	1.14127	8.16302	0.159561	1.00381	0.897019	Weighted median	17	0.321212	1.3788	2.71931	0.699103	0.346514	0.353937	0.540628	0.690042	0.0198582	358.389	TRUE
order.Coriobacteriales.id.810	Inverse variance weighted (fixed effects)	17	0.52824	1.69594	2.72608	1.05508	0.242156	0.0291534	MR Egger	17	0.132141	1.14127	8.16302	0.159561	1.00381	0.897019	Weighted median	17	0.321212	1.3788	2.73597	0.694848	0.34963	0.358242	0.540628	0.690042	0.0198582	358.389	TRUE
genus.Bifidobacterium.id.436	Inverse variance weighted (fixed effects)	30	-0.301236	0.739903	0.971762	0.563365	0.139077	0.0303142	MR Egger	30	-1.22875	0.292658	0.677727	0.126376	0.428439	0.00776617	Weighted median	30	-0.218409	0.803796	1.1995	0.538632	0.204242	0.284905	0.739932	0.0298393	0.0609818	959.585	TRUE
genus.Slackia.id.825	Inverse variance weighted (fixed effects)	6	-0.506946	0.602333	0.990751	0.366191	0.253905	0.0458692	MR Egger	6	1.47604	4.3756	139.428	0.137318	1.76607	0.450297	Weighted median	6	-0.244061	0.78344	1.53381	0.400165	0.342763	0.476441	0.289669	0.319173	0.0198495	122.744	TRUE
class.Methanobacteria.id.119	Inverse variance weighted (fixed effects)	11	-0.28639	0.75097	0.997639	0.56529	0.144911	0.0481191	MR Egger	11	-0.578217	0.560898	2.62508	0.119846	0.787412	0.481443	Weighted median	11	-0.291847	0.746882	1.14608	0.486734	0.218465	0.181581	0.10241	0.7113	0.0647479	255.876	TRUE
family.Methanobacteriaceae.id.121	Inverse variance weighted (fixed effects)	11	-0.28639	0.75097	0.997639	0.56529	0.144911	0.0481191	MR Egger	11	-0.578217	0.560898	2.62508	0.119846	0.787412	0.481443	Weighted median	11	-0.291847	0.746882	1.14088	0.488948	0.216149	0.176947	0.10241	0.7113	0.0647479	255.876	TRUE
order.Methanobacteriales.id.120	Inverse variance weighted (fixed effects)	11	-0.28639	0.75097	0.997639	0.56529	0.144911	0.0481191	MR Egger	11	-0.578217	0.560898	2.62508	0.119846	0.787412	0.481443	Weighted median	11	-0.291847	0.746882	1.15047	0.484875	0.220417	0.185479	0.10241	0.7113	0.0647479	255.876	TRUE
class.Alphaproteobacteria.id.2379	Inverse variance weighted (fixed effects)	7	0.527918	1.6954	2.86487	1.00332	0.267655	0.0485659	MR Egger	7	1.59973	4.95169	35.6424	0.687922	1.00705	0.173031	Weighted median	7	0.70015	2.01405	3.95049	1.02681	0.343719	0.0416519	0.633599	0.319861	0.0178835	174.698	TRUE
genus.Ruminiclostridium6.id.11356	Inverse variance weighted (fixed effects)	15	0.453782	1.57426	2.47199	1.00254	0.230225	0.0487194	MR Egger	15	0.447183	1.5639	4.77887	0.511791	0.569909	0.446718	Weighted median	15	0.301973	1.35252	2.53478	0.721688	0.320477	0.34606	0.530565	0.990092	0.0234937	321.885	TRUE
family.Actinomycetaceae.id.421	Inverse variance weighted (fixed effects)	5	0.544993	1.7246	2.97418	1.00002	0.278048	0.0499876	MR Egger	5	0.613536	1.84695	6.38614	0.534161	0.632956	0.403885	Weighted median	5	0.549126	1.73174	3.57437	0.839005	0.369727	0.137485	0.945492	0.911674	0.0164534	128.945	TRUE
order.Actinomycetales.id.420	Inverse variance weighted (fixed effects)	5	0.545308	1.72514	2.97715	0.999651	0.278397	0.0501426	MR Egger	5	0.612389	1.84483	6.38869	0.532724	0.633745	0.405172	Weighted median	5	0.549983	1.73322	3.39567	0.884676	0.343121	0.10896	0.944824	0.913652	0.0164121	128.632	TRUE
class.Mollicutes.id.3920	Inverse variance weighted (fixed effects)	12	-0.413384	0.661408	1.03554	0.422447	0.228728	0.070713	MR Egger	12	0.0625501	1.06455	4.89781	0.231381	0.778693	0.937562	Weighted median	12	-0.262024	0.769493	1.446	0.409487	0.32185	0.415577	0.687265	0.536933	0.0223846	260.798	TRUE
phylum.Tenericutes.id.3919	Inverse variance weighted (fixed effects)	12	-0.413384	0.661408	1.03554	0.422447	0.228728	0.070713	MR Egger	12	0.0625501	1.06455	4.89781	0.231381	0.778693	0.937562	Weighted median	12	-0.262024	0.769493	1.43628	0.412258	0.31841	0.410557	0.687265	0.536933	0.0223846	260.798	TRUE
genus.RuminococcaceaeUCG013.id.11370	Inverse variance weighted (fixed effects)	12	-0.46997	0.625021	1.06013	0.368494	0.269572	0.0812652	MR Egger	12	0.290507	1.3371	6.0809	0.294011	0.772779	0.714825	Weighted median	12	-0.522646	0.59295	1.21144	0.290225	0.364517	0.151628	0.751357	0.318414	0.015591	265.602	TRUE
family.Peptococcaceae.id.2024	Inverse variance weighted (fixed effects)	10	0.368871	1.4461	2.26074	0.92501	0.22797	0.105649	MR Egger	10	0.620136	1.85918	7.7424	0.446445	0.727845	0.418979	Weighted median	10	0.26923	1.30896	2.41944	0.708166	0.313422	0.39034	0.305597	0.721276	0.0245817	270.056	TRUE
genus.Erysipelatoclostridium.id.11381	Inverse variance weighted (fixed effects)	17	-0.292387	0.74648	1.0652	0.523127	0.1814	0.106999	MR Egger	17	-1.17977	0.307349	1.33765	0.0706189	0.75035	0.136733	Weighted median	17	-0.325513	0.722157	1.1604	0.449425	0.241977	0.178552	0.916627	0.241749	0.0378958	385.258	TRUE
class.Gammaproteobacteria.id.3303	Inverse variance weighted (fixed effects)	7	-0.599043	0.549337	1.1391	0.264921	0.372082	0.107403	MR Egger	7	1.28656	3.62032	36.794	0.356219	1.18305	0.326437	Weighted median	7	-0.817739	0.441429	1.16421	0.167374	0.494789	0.0983912	0.334162	0.153977	0.00931259	150.618	TRUE
genus.Alloprevotella.id.961	Inverse variance weighted (fixed effects)	6	-0.269214	0.763979	1.06962	0.545672	0.171695	0.116886	MR Egger	6	-1.28169	0.277567	6.37551	0.0120843	1.59906	0.467736	Weighted median	6	-0.253285	0.776246	1.19008	0.506316	0.218015	0.245324	0.942042	0.558843	0.0429872	135.069	TRUE
class.Actinobacteria.id.419	Inverse variance weighted (fixed effects)	28	-0.221211	0.801547	1.06057	0.605784	0.142868	0.121535	MR Egger	28	-0.504303	0.603926	1.30591	0.27929	0.39347	0.211267	Weighted median	28	-0.206101	0.813751	1.27362	0.519926	0.228555	0.367187	0.146955	0.436349	0.0505627	868.65	TRUE
genus.Blautia.id.1992	Inverse variance weighted (fixed effects)	13	-0.44144	0.64311	1.12524	0.367557	0.285427	0.121961	MR Egger	13	-1.22109	0.294908	1.35691	0.0640951	0.778723	0.145163	Weighted median	13	-0.671135	0.511128	1.11035	0.235287	0.395823	0.0899727	0.360136	0.302119	0.0152383	282.773	TRUE
genus.Escherichia.Shigella.id.3504	Inverse variance weighted (fixed effects)	10	0.419019	1.52047	2.61659	0.883526	0.276966	0.130308	MR Egger	10	1.58214	4.86537	26.2777	0.900835	0.860498	0.103261	Weighted median	10	0.521449	1.68447	3.53878	0.80181	0.378741	0.168576	0.542729	0.191238	0.0165569	202.028	TRUE
genus.unknowngenus.id.2755	Inverse variance weighted (fixed effects)	14	-0.258373	0.772307	1.08672	0.548861	0.174254	0.138144	MR Egger	14	-0.913707	0.401035	1.52265	0.105624	0.680695	0.204337	Weighted median	14	-0.391513	0.676033	1.1235	0.406784	0.259163	0.130869	0.314899	0.336579	0.0349132	305.87	TRUE
genus.Eggerthella.id.819	Inverse variance weighted (fixed effects)	10	-0.264298	0.767744	1.08881	0.541353	0.178258	0.138161	MR Egger	10	-0.445586	0.640449	3.20588	0.127945	0.82172	0.602413	Weighted median	10	-0.230409	0.794208	1.2757	0.494448	0.241788	0.340621	0.673018	0.826867	0.0402333	215.678	TRUE
genus.RuminococcaceaeUCG005.id.11363	Inverse variance weighted (fixed effects)	14	-0.336885	0.713991	1.11775	0.456079	0.228676	0.140697	MR Egger	14	-0.152386	0.858657	2.90014	0.254226	0.620992	0.8103	Weighted median	14	-0.412806	0.661791	1.2351	0.354601	0.318345	0.194726	0.850853	0.754798	0.0184149	302.061	TRUE
genus.Coprobacter.id.949	Inverse variance weighted (fixed effects)	10	-0.287332	0.750263	1.10379	0.509967	0.196979	0.144649	MR Egger	10	0.384945	1.46953	11.3706	0.189922	1.04392	0.721882	Weighted median	10	-0.467757	0.626406	1.07616	0.364615	0.276101	0.090236	0.0508919	0.522826	0.0330137	232.021	TRUE
genus.ErysipelotrichaceaeUCG003.id.11384	Inverse variance weighted (fixed effects)	17	-0.302272	0.739137	1.11181	0.491384	0.208295	0.146731	MR Egger	17	-0.635692	0.529569	1.66873	0.168058	0.585589	0.294813	Weighted median	17	-0.344444	0.708614	1.24532	0.403218	0.287671	0.231169	0.939289	0.551496	0.0241755	369.064	TRUE
genus.unknowngenus.id.1000006162	Inverse variance weighted (fixed effects)	14	-0.194201	0.823493	1.08484	0.625109	0.140627	0.167291	MR Egger	14	-0.170194	0.843501	3.27326	0.217365	0.691827	0.809835	Weighted median	14	-0.272189	0.76171	1.13356	0.511842	0.202832	0.179615	0.322286	0.972173	0.0611288	332.38	TRUE
genus.Ruminiclostridium9.id.11357	Inverse variance weighted (fixed effects)	9	0.456172	1.57802	3.02403	0.823453	0.331847	0.169242	MR Egger	9	0.924177	2.51979	86.458	0.0734387	1.80382	0.624175	Weighted median	9	0.598494	1.81938	4.48335	0.738318	0.46014	0.193369	0.410999	0.798849	0.0114471	193.647	TRUE
genus.RuminococcaceaeUCG004.id.11362	Inverse variance weighted (fixed effects)	12	-0.28995	0.748301	1.13394	0.493815	0.212064	0.17154	MR Egger	12	-0.715614	0.488892	5.88207	0.0406346	1.26914	0.585275	Weighted median	12	-0.191083	0.826064	1.46156	0.466886	0.291116	0.511578	0.450212	0.740478	0.0272499	266.126	TRUE
phylum.Firmicutes.id.1672	Inverse variance weighted (fixed effects)	14	-0.340675	0.71129	1.16454	0.434451	0.251529	0.175604	MR Egger	14	0.645234	1.90643	6.99126	0.519861	0.662973	0.349643	Weighted median	14	-0.115677	0.890763	1.74345	0.455107	0.342625	0.735649	0.834817	0.133972	0.0159954	298.092	TRUE
family.unknownfamily.id.1000006161	Inverse variance weighted (fixed effects)	14	-0.188955	0.827824	1.09049	0.628425	0.140604	0.178989	MR Egger	14	-0.173574	0.840655	3.16853	0.223037	0.676961	0.801983	Weighted median	14	-0.274835	0.759697	1.13926	0.506591	0.206743	0.18373	0.364336	0.981778	0.0611288	332.38	TRUE
order.NB1n.id.3953	Inverse variance weighted (fixed effects)	14	-0.188955	0.827824	1.09049	0.628425	0.140604	0.178989	MR Egger	14	-0.173574	0.840655	3.16853	0.223037	0.676961	0.801983	Weighted median	14	-0.274835	0.759697	1.10786	0.52095	0.192482	0.153336	0.364336	0.981778	0.0611288	332.38	TRUE
genus..Ruminococcusgauvreauiigroup.id.11342	Inverse variance weighted (fixed effects)	12	0.329442	1.39019	2.25638	0.856518	0.247103	0.182461	MR Egger	12	-1.5887	0.20419	1.81389	0.0229857	1.11438	0.184431	Weighted median	12	0.121912	1.12965	2.27939	0.559851	0.358161	0.733569	0.16083	0.106556	0.0196962	268.83	TRUE
genus.Roseburia.id.2012	Inverse variance weighted (fixed effects)	14	-0.359823	0.6978	1.18459	0.411049	0.270011	0.182655	MR Egger	14	-0.461995	0.630026	3.2999	0.120286	0.84484	0.59451	Weighted median	14	-0.318903	0.726946	1.50371	0.351431	0.370837	0.389813	0.495054	0.900375	0.0163207	296.192	TRUE
genus.Lactococcus.id.1851	Inverse variance weighted (fixed effects)	9	-0.218131	0.80402	1.11113	0.581793	0.165056	0.186316	MR Egger	9	-0.0638219	0.938172	3.987	0.220759	0.738194	0.933524	Weighted median	9	-0.316098	0.728988	1.12143	0.473881	0.219746	0.1503	0.73658	0.836298	0.046584	198.128	TRUE
family.Rhodospirillaceae.id.2717	Inverse variance weighted (fixed effects)	16	-0.221121	0.80162	1.12009	0.5737	0.170678	0.195131	MR Egger	16	-0.356076	0.700419	3.89379	0.125992	0.875234	0.69028	Weighted median	16	-0.295215	0.744371	1.21984	0.454231	0.252008	0.241417	0.150182	0.876181	0.0397212	351.554	TRUE
family.Defluviitaleaceae.id.1924	Inverse variance weighted (fixed effects)	12	-0.263589	0.76829	1.14781	0.514255	0.20482	0.198119	MR Egger	12	-0.209011	0.811387	3.32569	0.197959	0.719738	0.777445	Weighted median	12	-0.140481	0.86894	1.48671	0.507871	0.274004	0.608163	0.839198	0.938513	0.0321484	272.407	TRUE
genus.Intestinibacter.id.11345	Inverse variance weighted (fixed effects)	16	-0.268644	0.764416	1.15592	0.50551	0.210992	0.202932	MR Egger	16	-0.316632	0.728599	3.19962	0.165912	0.75493	0.681274	Weighted median	16	-0.241127	0.785742	1.41954	0.434922	0.301766	0.42426	0.327899	0.947699	0.0291203	368.953	TRUE
genus.RikenellaceaeRC9gutgroup.id.11191	Inverse variance weighted (fixed effects)	14	-0.148585	0.861927	1.08584	0.684184	0.117828	0.207297	MR Egger	14	-0.123916	0.883454	3.34327	0.233452	0.679012	0.858242	Weighted median	14	-0.196264	0.821795	1.10507	0.611134	0.151109	0.194005	0.99556	0.971178	0.0879584	321.342	TRUE
genus.Sellimonas.id.14369	Inverse variance weighted (fixed effects)	10	-0.164056	0.848695	1.09758	0.656246	0.131206	0.211164	MR Egger	10	-0.785349	0.45596	1.98037	0.10498	0.749303	0.32522	Weighted median	10	-0.101503	0.903479	1.26323	0.646178	0.171009	0.552813	0.883433	0.424151	0.0747626	254.693	TRUE
genus.Coprococcus3.id.11303	Inverse variance weighted (fixed effects)	12	-0.353219	0.702423	1.23202	0.400478	0.286672	0.217898	MR Egger	12	-0.0890348	0.914814	34.3084	0.024393	1.8492	0.962546	Weighted median	12	-0.296712	0.743258	1.66444	0.331904	0.411326	0.470691	0.47034	0.887799	0.0160578	258.393	TRUE
genus.Romboutsia.id.11347	Inverse variance weighted (fixed effects)	14	-0.2861	0.751188	1.19245	0.473213	0.23577	0.22495	MR Egger	14	-1.55887	0.210373	1.07475	0.0411784	0.832125	0.0855708	Weighted median	14	-0.362405	0.696001	1.37378	0.352617	0.346923	0.296196	0.077158	0.130125	0.021008	304.415	TRUE
genus.Oscillospira.id.2064	Inverse variance weighted (fixed effects)	9	0.293824	1.34155	2.1753	0.827358	0.246603	0.233463	MR Egger	9	-0.092412	0.911729	7.75652	0.107168	1.09232	0.934947	Weighted median	9	0.449747	1.56792	2.92483	0.840513	0.318107	0.157414	0.867402	0.727345	0.0208591	217.232	TRUE
class.Bacteroidia.id.912	Inverse variance weighted (fixed effects)	13	0.333379	1.39568	2.41536	0.80647	0.279831	0.233512	MR Egger	13	0.55927	1.74939	6.28364	0.487039	0.652388	0.409587	Weighted median	13	0.347812	1.41597	2.94857	0.679976	0.37424	0.352691	0.871875	0.708799	0.0148861	277.015	TRUE
order.Bacteroidales.id.913	Inverse variance weighted (fixed effects)	13	0.333379	1.39568	2.41536	0.80647	0.279831	0.233512	MR Egger	13	0.55927	1.74939	6.28364	0.487039	0.652388	0.409587	Weighted median	13	0.347812	1.41597	2.97613	0.673681	0.378985	0.358752	0.871875	0.708799	0.0148861	277.015	TRUE
genus.Bilophila.id.3170	Inverse variance weighted (fixed effects)	13	-0.296435	0.743464	1.21439	0.455157	0.250346	0.236373	MR Egger	13	-1.87507	0.153343	1.71333	0.0137243	1.23138	0.156041	Weighted median	13	-0.0743855	0.928314	1.83034	0.470823	0.346371	0.829957	0.558106	0.217105	0.0211435	277.649	TRUE
genus.Marvinbryantia.id.2005	Inverse variance weighted (fixed effects)	11	0.303468	1.35455	2.25583	0.813361	0.260229	0.243551	MR Egger	11	-1.38066	0.251414	1.70192	0.0371397	0.975721	0.19072	Weighted median	11	0.403037	1.49636	2.93633	0.76255	0.343941	0.241269	0.661725	0.106919	0.0200568	244.543	TRUE
genus.Ruminococcus1.id.11373	Inverse variance weighted (multiplicative random effects)	10	-0.452042	0.636327	1.37874	0.293682	0.394497	0.251849	MR Egger	10	-0.801365	0.448716	3.95332	0.0509309	1.11016	0.490947	Weighted median	10	-0.477394	0.620398	1.31644	0.292375	0.383839	0.213597	0.0321496	0.743109	0.0168301	284.231	TRUE
genus.Eisenbergiella.id.11304	Inverse variance weighted (fixed effects)	11	-0.193313	0.824224	1.15464	0.588363	0.171989	0.26102	MR Egger	11	-0.775727	0.460369	5.6013	0.0378376	1.27486	0.557912	Weighted median	11	-0.150068	0.860649	1.36592	0.542283	0.235663	0.524261	0.716325	0.655694	0.0413774	240.895	TRUE
order.Bacillales.id.1674	Inverse variance weighted (multiplicative random effects)	9	0.257276	1.2934	2.02943	0.824314	0.229837	0.262976	MR Egger	9	-0.448304	0.638711	4.70555	0.0866957	1.0189	0.673211	Weighted median	9	0.239856	1.27107	1.92404	0.839696	0.211516	0.256801	0.00711012	0.499462	0.0630688	217.896	TRUE
genus.Holdemanella.id.11393	Inverse variance weighted (fixed effects)	11	0.199547	1.22085	1.73741	0.85787	0.180026	0.267673	MR Egger	11	0.395398	1.48498	4.08771	0.539459	0.516626	0.463662	Weighted median	11	0.0748951	1.07777	1.72215	0.674501	0.239121	0.754121	0.844381	0.695328	0.0310569	246.867	TRUE
family.Enterobacteriaceae.id.3469	Inverse variance weighted (fixed effects)	8	0.357002	1.42904	2.68849	0.759589	0.322438	0.26821	MR Egger	8	-1.2358	0.290603	24.8449	0.0033991	2.26962	0.60573	Weighted median	8	0.379424	1.46144	3.55986	0.599971	0.454233	0.403546	0.351579	0.504102	0.0122948	168.992	TRUE
order.Enterobacteriales.id.3468	Inverse variance weighted (fixed effects)	8	0.357002	1.42904	2.68849	0.759589	0.322438	0.26821	MR Egger	8	-1.2358	0.290603	24.8449	0.0033991	2.26962	0.60573	Weighted median	8	0.379424	1.46144	3.36437	0.634832	0.425417	0.372454	0.351579	0.504102	0.0122948	168.992	TRUE
genus.Methanobrevibacter.id.123	Inverse variance weighted (fixed effects)	7	-0.200845	0.818039	1.17702	0.568546	0.185627	0.279261	MR Egger	7	-1.52954	0.216634	0.948306	0.0494887	0.753299	0.0980535	Weighted median	7	-0.305004	0.737121	1.21225	0.448212	0.253818	0.229495	0.337136	0.128415	0.0371305	138.207	TRUE
genus.Dorea.id.1997	Inverse variance weighted (fixed effects)	11	0.301059	1.35129	2.33371	0.782437	0.278776	0.280172	MR Egger	11	-0.0420235	0.958847	3.81573	0.240947	0.704671	0.953749	Weighted median	11	0.0489116	1.05013	2.32227	0.474867	0.404914	0.903853	0.44002	0.606295	0.0133862	238.902	TRUE
genus.Ruminiclostridium5.id.11355	Inverse variance weighted (fixed effects)	11	0.316657	1.37253	2.46505	0.76422	0.298753	0.289177	MR Egger	11	-1.72786	0.177664	2.49226	0.012665	1.34747	0.231781	Weighted median	11	0.142742	1.15343	2.51953	0.528037	0.398638	0.720288	0.204746	0.152543	0.0135537	239.006	TRUE
phylum.Bacteroidetes.id.905	Inverse variance weighted (fixed effects)	11	0.313344	1.36799	2.45025	0.76376	0.29737	0.292012	MR Egger	11	0.142717	1.1534	4.3596	0.305152	0.678399	0.838062	Weighted median	11	0.273046	1.31396	2.84213	0.607465	0.393626	0.48789	0.932076	0.785933	0.0130209	241.862	TRUE
family.FamilyXI.id.1936	Inverse variance weighted (fixed effects)	8	0.154876	1.16751	1.5617	0.872823	0.148418	0.296709	MR Egger	8	-0.124334	0.883085	5.64278	0.138201	0.946281	0.89976	Weighted median	8	0.0714805	1.0741	1.54516	0.746644	0.185535	0.700039	0.839286	0.775202	0.0577539	193.321	TRUE
genus.Prevotella9.id.11183	Inverse variance weighted (fixed effects)	15	0.174882	1.19111	1.69802	0.835522	0.180909	0.333701	MR Egger	15	0.502327	1.65256	4.63245	0.589528	0.525898	0.356913	Weighted median	15	0.123381	1.13132	1.84601	0.693321	0.249818	0.621387	0.655534	0.518847	0.0305633	323.75	TRUE
phylum.Proteobacteria.id.2375	Inverse variance weighted (fixed effects)	12	-0.267312	0.765434	1.31648	0.445043	0.27667	0.333955	MR Egger	12	1.11049	3.03584	13.7631	0.66964	0.771175	0.180431	Weighted median	12	-0.0187371	0.981437	2.11329	0.455792	0.391317	0.96181	0.523177	0.0846374	0.0138192	255.707	TRUE
family.Bacteroidaceae.id.917	Inverse variance weighted (fixed effects)	9	0.305826	1.35775	2.55384	0.721843	0.322333	0.342729	MR Egger	9	0.329712	1.39057	36.8654	0.0524523	1.67223	0.849298	Weighted median	9	0.538172	1.71287	3.73414	0.785706	0.397625	0.175907	0.934649	0.988792	0.0122923	227.748	TRUE
genus.Bacteroides.id.918	Inverse variance weighted (fixed effects)	9	0.305826	1.35775	2.55384	0.721843	0.322333	0.342729	MR Egger	9	0.329712	1.39057	36.8654	0.0524523	1.67223	0.849298	Weighted median	9	0.538172	1.71287	3.87456	0.75723	0.416459	0.196269	0.934649	0.988792	0.0122923	227.748	TRUE
genus.Butyrivibrio.id.1993	Inverse variance weighted (fixed effects)	16	0.104136	1.10975	1.37694	0.894412	0.110064	0.344076	MR Egger	16	0.542881	1.72096	4.42792	0.668869	0.482167	0.279131	Weighted median	16	0.23253	1.26179	1.68483	0.944966	0.147518	0.114962	0.719833	0.365825	0.0986541	380.893	TRUE
genus.Veillonella.id.2198	Inverse variance weighted (fixed effects)	6	0.284695	1.32936	2.40682	0.734244	0.302862	0.347208	MR Egger	6	1.525	4.59512	2195.5	0.00961749	3.14753	0.653362	Weighted median	6	0.377043	1.45797	3.21647	0.66087	0.403695	0.350314	0.209011	0.711479	0.0139862	131.647	TRUE
genus.LachnospiraceaeUCG010.id.11330	Inverse variance weighted (fixed effects)	10	-0.263855	0.768085	1.33829	0.440826	0.283291	0.35165	MR Egger	10	0.70853	2.031	14.2045	0.290398	0.992363	0.495538	Weighted median	10	-0.480062	0.618745	1.39244	0.274946	0.413836	0.246036	0.21493	0.329974	0.0159431	214.409	TRUE
genus..Eubacteriumfissicatenagroup.id.14373	Inverse variance weighted (fixed effects)	9	0.154209	1.16673	1.61431	0.843254	0.165661	0.351921	MR Egger	9	-0.771196	0.46246	2.50556	0.0853576	0.862097	0.400734	Weighted median	9	0.126536	1.13489	1.6721	0.770273	0.197727	0.522206	0.96901	0.310239	0.0468212	188.183	TRUE
order.Desulfovibrionales.id.3156	Inverse variance weighted (fixed effects)	12	0.231547	1.26055	2.06099	0.77098	0.250836	0.355955	MR Egger	12	0.0818845	1.08533	4.40515	0.267401	0.714739	0.911057	Weighted median	12	-0.216702	0.80517	1.59674	0.406014	0.349319	0.535023	0.301895	0.824123	0.0168761	259.924	TRUE
order.Burkholderiales.id.2874	Inverse variance weighted (fixed effects)	10	0.273748	1.31488	2.37264	0.728689	0.301151	0.363347	MR Egger	10	-0.557066	0.572888	7.01507	0.046785	1.27813	0.67447	Weighted median	10	0.391338	1.47896	3.44217	0.635448	0.431002	0.363892	0.084007	0.512579	0.01403	243.242	TRUE
genus.Butyricicoccus.id.2055	Inverse variance weighted (fixed effects)	8	0.274863	1.31635	2.39676	0.722968	0.305741	0.36865	MR Egger	8	0.796955	2.21877	7.14595	0.688916	0.59673	0.23013	Weighted median	8	0.531949	1.70225	3.83103	0.756362	0.413869	0.198685	0.692236	0.347603	0.0135747	235.776	TRUE
genus.RuminococcaceaeUCG014.id.11371	Inverse variance weighted (fixed effects)	11	-0.219005	0.803318	1.29526	0.498218	0.243731	0.368892	MR Egger	11	-1.03401	0.355577	1.47562	0.0856827	0.726066	0.188143	Weighted median	11	-0.210815	0.809924	1.68024	0.390406	0.372323	0.571248	0.0808663	0.246788	0.0163502	239.374	TRUE
[truncated: 150 more rows]

## Sheet: Supplementary_table5
Supplementary Table 5: Full results of MR analysis between gut microbiota and ADHD in PGC consortium at genome-wide statistical significance Level (p < 5×10-8)
[truncated: 36 more rows]

[truncated: 2 more sheets: Supplementary Table 6, Supplementary Table 7]
